# Supplementary material for: Alzheimer’s disease-associated protective variant Plcg2-P522R modulates peripheral macrophage function in a sex-dimorphic manner
Source: J Neuroinflammation. 2024 Nov 1;21:280. doi: 10.1186/s12974-024-03271-9 (PMC11529260; doi:10.1186/s12974-024-03271-9)
Supplement: Supplementary file 2 — Supplementary Material 2: Figure 8A – DE Results – ale WT LPS vs Baseline of Male WT no LPS [file 12974_2024_3271_MOESM2_ESM.csv]

	Log2 fold change	std error (log2)	Lower confidence limit (log2)	Upper confidence limit (log2)	Linear fold change	Lower confidence limit (linear)	Upper confidence limit (linear)	P-value	BH.p.value	method	Gene.sets	probe.ID
Nfkb2-mRNA	3.75	0.0599	3.64	3.87	13.5	12.4	14.6	2.59e-14	6.58e-12	loglinear	NF-kB Signaling	NM_019408.2:1150
Ccl3-mRNA	6.9	0.11	6.69	7.12	120	103	139	2.63e-14	6.58e-12	lm.nb	Chemokine Signaling, IL-10 Signaling, T Cell Exhaustion, TLR Signaling	NM_011337.2:219
Tnf-mRNA	5.75	0.132	5.49	6.01	53.9	45.1	64.4	9.54e-13	1.47e-10	lm.nb	IL-10 Signaling, TNF Signaling	NM_013693.2:514
Cxcl1-mRNA	8.26	0.193	7.88	8.64	306	235	398	1.18e-12	1.47e-10	lm.nb	Chemokine Signaling, NF-kB Signaling, TNF Signaling	NM_008176.3:245
Nfkbia-mRNA	3.69	0.0948	3.5	3.88	12.9	11.3	14.7	2.99e-12	2.37e-10	lm.nb	NF-kB Signaling, TCR Signaling	NM_010907.2:646
Cflar-mRNA	3.33	0.0863	3.17	3.5	10.1	8.97	11.3	3.2e-12	2.37e-10	lm.nb	Apoptosis, Hypoxia Response, NF-kB Signaling, TNF Signaling	NM_207653.3:990
Stat1-mRNA	3.69	0.0964	3.5	3.87	12.9	11.3	14.7	3.58e-12	2.37e-10	lm.nb	JAKSTAT Signaling, Notch Signaling, TLR Signaling	NM_009283.3:1590
Ptprj-mRNA	2.75	0.0723	2.61	2.89	6.73	6.1	7.42	3.79e-12	2.37e-10	loglinear	TCR Signaling	NM_001135657.1:555
Cxcl2-mRNA	7.74	0.206	7.33	8.14	214	161	283	4.27e-12	2.37e-10	lm.nb	IL-10 Signaling, NF-kB Signaling, TNF Signaling	NM_009140.2:765
Cd274-mRNA	4	0.111	3.79	4.22	16	13.8	18.7	6.21e-12	3.1e-10	lm.nb	PD1 Signaling, T Cell Checkpoint Signaling	NM_021893.2:515
Cd40-mRNA	4.72	0.139	4.44	4.99	26.3	21.8	31.8	1.2e-11	5.45e-10	lm.nb	B Cell Memory, NF-kB Signaling, T Cell Checkpoint Signaling, TLR Signaling	NM_011611.2:1425
Xaf1-mRNA	4.99	0.153	4.69	5.29	31.7	25.8	39.1	1.78e-11	6.47e-10	lm.nb	Type I Interferon	NM_001037713.3:100
Lyn-mRNA	1.77	0.0549	1.66	1.88	3.41	3.17	3.68	1.93e-11	6.47e-10	loglinear	BCR Signaling, CTLA4 Signaling, NF-kB Signaling	NM_010747.2:1286
Pik3ap1-mRNA	1.82	0.0568	1.71	1.94	3.54	3.28	3.82	2e-11	6.47e-10	loglinear	BCR Signaling, PI3K-AKT Pathway	NM_031376.3:885
Psme2/2b-mRNA	2.87	0.0894	2.69	3.04	7.3	6.47	8.25	2.04e-11	6.47e-10	loglinear	Antigen Presentation, BCR Signaling	NM_001029855.1:476
Nfkb1-mRNA	2.94	0.0921	2.76	3.13	7.7	6.79	8.73	2.12e-11	6.47e-10	loglinear	NF-kB Signaling	NM_008689.2:2125
Tlr2-mRNA	4.22	0.133	3.96	4.48	18.7	15.6	22.4	2.2e-11	6.47e-10	lm.nb	PI3K-AKT Pathway, TLR Signaling	NM_011905.3:2370
Lcp2-mRNA	3.18	0.101	2.98	3.38	9.07	7.91	10.4	2.33e-11	6.48e-10	lm.nb	Cytotoxicity, DAP12 Signaling, TCR Signaling	NM_010696.4:523
Sp100-mRNA	3.01	0.0961	2.82	3.19	8.03	7.05	9.15	2.61e-11	6.87e-10	lm.nb	Type II Interferon	NM_013673.3:410
Cxcl3-mRNA	12.3	0.408	11.5	13.1	5200	2990	9060	3.63e-11	9.09e-10	lm.nb	NF-kB Signaling, TNF Signaling	NM_203320.2:275
Bst2-mRNA	3.44	0.116	3.22	3.67	10.9	9.3	12.8	4.5e-11	1.07e-09	lm.nb	Type I Interferon	NM_198095.2:113
Dhrs3-mRNA	-1.67	0.0579	-1.79	-1.56	0.314	0.29	0.339	5.73e-11	1.28e-09	loglinear	RAR Signaling	NM_011303.6:580
Jak2-mRNA	3.65	0.127	3.4	3.9	12.5	10.6	14.9	5.89e-11	1.28e-09	lm.nb	Epigenetic Modification, IL-6 Signaling, JAKSTAT Signaling, Type II Interferon	NM_008413.2:1049
Oas2-mRNA	4.6	0.162	4.29	4.92	24.3	19.5	30.3	6.96e-11	1.45e-09	lm.nb	Type I Interferon, Type II Interferon	NM_145227.3:1148
Ifit1-mRNA	10.1	0.362	9.43	10.9	1130	691	1850	7.69e-11	1.54e-09	lm.nb	Type I Interferon	NM_008331.2:890
Cd14-mRNA	3.11	0.112	2.89	3.33	8.63	7.41	10.1	8.85e-11	1.7e-09	lm.nb	Antigen Presentation, MAPK Signaling, Myeloid Immune Evasion, NF-kB Signaling, TLR Signaling	NM_009841.3:235
Nfkbie-mRNA	3.56	0.13	3.31	3.82	11.8	9.92	14.1	9.51e-11	1.75e-09	lm.nb	TCR Signaling	NM_008690.3:630
Ccl4-mRNA	7.6	0.278	7.06	8.14	194	133	283	9.82e-11	1.75e-09	lm.nb	Chemokine Signaling, IL-10 Signaling, NF-kB Signaling, TLR Signaling	NM_013652.1:140
Il1b-mRNA	11	0.403	10.2	11.7	1980	1150	3430	1.05e-10	1.79e-09	lm.nb	IL-1 Signaling	NM_008361.3:108
Tnfrsf1b-mRNA	2.95	0.109	2.73	3.16	7.71	6.65	8.93	1.07e-10	1.79e-09	lm.nb	IL-10 Signaling, Other Interleukin Signaling, TNF Signaling	NM_011610.3:110
Il1a-mRNA	8.25	0.305	7.65	8.84	304	201	460	1.12e-10	1.81e-09	lm.nb	IL-1 Signaling, IL-10 Signaling, Senescence & Quiescence	NM_010554.4:225
Rnf213-mRNA	4.65	0.175	4.31	4.99	25.1	19.8	31.9	1.29e-10	2.02e-09	lm.nb	Antigen Presentation	XM_006534633.1:7285
Rsad2-mRNA	7.64	0.29	7.07	8.21	199	134	295	1.41e-10	2.14e-09	lm.nb	Type I Interferon	NM_021384.4:340
Pirb-mRNA	1.51	0.0574	1.4	1.62	2.85	2.63	3.08	1.45e-10	2.14e-09	loglinear	BCR Signaling, T Cell Exhaustion	NM_011095.2:2040
Ptgs2-mRNA	9.65	0.369	8.93	10.4	803	487	1330	1.54e-10	2.2e-09	lm.nb	Hypoxia Response, IL-10 Signaling, Myeloid Immune Evasion, NF-kB Signaling, Other Interleukin Signaling, TNF Signaling	NM_011198.3:675
Ms4a4a-mRNA	3.48	0.134	3.22	3.75	11.2	9.34	13.4	1.59e-10	2.2e-09	lm.nb	Myeloid Immune Evasion	XM_003086124.1:252
Oas1a-mRNA	3.35	0.13	3.09	3.6	10.2	8.53	12.2	1.84e-10	2.48e-09	lm.nb	Type I Interferon, Type II Interferon	NM_145211.2:471
Gbp2-mRNA	6.07	0.244	5.59	6.55	67.2	48.2	93.7	2.57e-10	3.38e-09	lm.nb	Type I Interferon, Type II Interferon	NM_010260.1:1798
Batf-mRNA	3.09	0.125	2.84	3.33	8.5	7.17	10.1	2.8e-10	3.59e-09	lm.nb	AP-1 Signaling, Other Interleukin Signaling, T Cell Exhaustion	NM_016767.2:329
Socs3-mRNA	6.33	0.259	5.83	6.84	80.6	56.7	115	2.96e-10	3.7e-09	lm.nb	IL-6 Signaling, JAKSTAT Signaling, TNF Signaling, Type I Interferon, Type II Interferon	NM_007707.2:585
Cebpb-mRNA	2.21	0.0921	2.03	2.39	4.63	4.09	5.25	3.56e-10	4.3e-09	loglinear	AP-1 Signaling, Senescence & Quiescence, TNF Signaling	NM_009883.4:343
Irak3-mRNA	3.4	0.142	3.12	3.67	10.5	8.68	12.8	3.61e-10	4.3e-09	lm.nb	IL-1 Signaling, TLR Signaling	NM_028679.4:842
Tbk1-mRNA	1.33	0.0559	1.22	1.44	2.52	2.34	2.72	3.76e-10	4.38e-09	loglinear	TLR Signaling	NM_019786.4:440
Cmklr1-mRNA	2.23	0.0947	2.05	2.42	4.7	4.13	5.34	4.28e-10	4.87e-09	lm.nb	Chemokine Signaling	NM_008153.3:445
Lgals9-mRNA	2.79	0.119	2.56	3.03	6.92	5.89	8.14	4.63e-10	5.14e-09	lm.nb	IL-2 Signaling	NM_010708.1:355
Tlr1-mRNA	2.34	0.102	2.14	2.54	5.05	4.4	5.8	5.45e-10	5.87e-09	lm.nb	TLR Signaling	NM_030682.1:805
Psma6-mRNA	2.08	0.0905	1.9	2.26	4.23	3.74	4.78	5.52e-10	5.87e-09	lm.nb	Antigen Presentation, BCR Signaling	NM_011968.3:207
Camk2d-mRNA	1.19	0.0525	1.09	1.3	2.29	2.13	2.46	6.15e-10	6.41e-09	loglinear	Epigenetic Modification, Hypoxia Response, Type II Interferon	NM_001025439.1:1315
Jag1-mRNA	2.49	0.111	2.28	2.71	5.63	4.84	6.55	6.98e-10	7.12e-09	lm.nb	Notch Signaling, TNF Signaling	NM_013822.2:2155
Mx1-mRNA	9.94	0.445	9.07	10.8	981	536	1800	7.29e-10	7.29e-09	lm.nb	Type I Interferon	NM_010846.1:1886
Icam1-mRNA	3.85	0.173	3.51	4.19	14.4	11.4	18.2	7.65e-10	7.5e-09	lm.nb	Cytotoxicity, Hypoxia Response, IL-10 Signaling, NF-kB Signaling, Other Interleukin Signaling, TNF Signaling, Type II Interferon	NM_010493.3:355
Ifit3/3b-mRNA	8.93	0.409	8.13	9.73	488	280	850	9.11e-10	8.76e-09	lm.nb	Type I Interferon	NM_010501.2:846
Mmp14-mRNA	3.51	0.162	3.19	3.83	11.4	9.15	14.2	9.78e-10	9.23e-09	lm.nb	TNF Signaling	NM_008608.3:554
Psmb10-mRNA	3.08	0.144	2.8	3.37	8.48	6.97	10.3	1.1e-09	1.02e-08	lm.nb	Antigen Presentation, BCR Signaling	NM_013640.3:401
Cd38-mRNA	5.67	0.277	5.12	6.21	50.8	34.9	74	1.71e-09	1.55e-08	lm.nb	Myeloid Immune Evasion	NM_007646.5:545
Stat3-mRNA	1.31	0.0645	1.19	1.44	2.49	2.28	2.71	1.79e-09	1.59e-08	loglinear	Hypoxia Response, JAKSTAT Signaling	NM_213659.2:2130
Ccl5-mRNA	8.74	0.432	7.9	9.59	429	239	771	1.9e-09	1.66e-08	lm.nb	Chemokine Signaling, IL-10 Signaling, TLR Signaling, TNF Signaling	NM_013653.1:165
Il18-mRNA	3.83	0.196	3.45	4.22	14.2	10.9	18.6	2.73e-09	2.35e-08	lm.nb	IL-1 Signaling, IL-10 Signaling, NK Activity	NM_008360.1:270
Timp1-mRNA	5.13	0.269	4.61	5.66	35.1	24.3	50.6	3.42e-09	2.9e-08	lm.nb	Hypoxia Response, IL-10 Signaling, Other Interleukin Signaling	NM_011593.2:436
Tnfaip3-mRNA	2.9	0.157	2.59	3.21	7.48	6.04	9.26	4.65e-09	3.88e-08	lm.nb	NF-kB Signaling, TNF Signaling	NM_009397.2:232
Traf2-mRNA	1.82	0.099	1.63	2.01	3.53	3.09	4.04	4.88e-09	4e-08	lm.nb	Apoptosis, MAPK Signaling, NF-kB Signaling, TNF Signaling	NM_009422.2:1334
Fcgr2b-mRNA	2.31	0.127	2.06	2.56	4.95	4.17	5.88	5.32e-09	4.29e-08	lm.nb	B Cell Exhaustion, BCR Signaling	NM_001077189.1:115
Syk-mRNA	1.3	0.0718	1.16	1.45	2.47	2.24	2.72	5.51e-09	4.37e-08	loglinear	BCR Signaling, Cytotoxicity, DAP12 Signaling, NF-kB Signaling, PI3K-AKT Pathway	NM_001198977.1:1578
Vsir-mRNA	-2.57	0.144	-2.85	-2.29	0.168	0.138	0.205	6.52e-09	5.09e-08	lm.nb	T Cell Checkpoint Signaling	NM_028732.4:384
Pml-mRNA	2.69	0.151	2.4	2.99	6.47	5.27	7.95	6.61e-09	5.09e-08	lm.nb	Epigenetic Modification, Type II Interferon	NM_008884.5:616
Psmb9-mRNA	2.77	0.157	2.47	3.08	6.84	5.53	8.46	7.18e-09	5.44e-08	lm.nb	Antigen Presentation, BCR Signaling	NM_013585.2:540
Tab2-mRNA	1.18	0.0668	1.05	1.31	2.26	2.07	2.48	7.36e-09	5.49e-08	loglinear	IL-1 Signaling, MAPK Signaling, NF-kB Signaling, Other Interleukin Signaling, TCR Signaling, TLR Signaling, TNF Signaling	NM_138667.2:2015
Nfkbib-mRNA	2.13	0.123	1.89	2.37	4.38	3.7	5.18	8.87e-09	6.53e-08	loglinear	BCR Signaling, TCR Signaling	NM_010908.4:382
Adora2b-mRNA	4.57	0.267	4.05	5.09	23.7	16.5	34.1	9.66e-09	7e-08	lm.nb	Myeloid Immune Evasion	NM_007413.4:654
Jarid2-mRNA	1.54	0.0899	1.36	1.71	2.9	2.57	3.28	9.82e-09	7.01e-08	loglinear	Anergy, Epigenetic Modification	NM_021878.2:2160
Junb-mRNA	1.56	0.0917	1.38	1.74	2.94	2.6	3.33	1.06e-08	7.47e-08	loglinear	AP-1 Signaling, TGF-beta Signaling, TNF Signaling	NM_008416.1:335
Gk-mRNA	2.54	0.15	2.25	2.84	5.84	4.76	7.16	1.09e-08	7.59e-08	lm.nb	PPAR signaling	NM_008194.3:1731
Tapbp-mRNA	1.93	0.114	1.7	2.15	3.8	3.26	4.44	1.11e-08	7.6e-08	lm.nb	Antigen Presentation	NM_009318.2:771
Il6-mRNA	10.3	0.613	9.07	11.5	1240	539	2850	1.19e-08	8.07e-08	lm.nb	IL-6 Signaling	NM_031168.1:40
Tlr7-mRNA	1.75	0.105	1.55	1.96	3.38	2.92	3.9	1.28e-08	8.55e-08	lm.nb	TLR Signaling	NM_133211.3:3210
Rock1-mRNA	0.796	0.0483	0.701	0.891	1.74	1.63	1.85	1.4e-08	9.23e-08	loglinear	TGF-beta Signaling	NM_009071.2:2595
Stat5a/b-mRNA	0.865	0.0528	0.762	0.969	1.82	1.7	1.96	1.49e-08	9.67e-08	loglinear	JAKSTAT Signaling	NM_011488.3:790
Fos-mRNA	-2.3	0.141	-2.58	-2.02	0.203	0.168	0.246	1.53e-08	9.78e-08	lm.nb	AP-1 Signaling	NM_010234.2:900
Oas3-mRNA	4.08	0.252	3.59	4.57	16.9	12	23.8	1.66e-08	1.05e-07	lm.nb	Type I Interferon, Type II Interferon	NM_145226.2:365
Ccl2-mRNA	5.65	0.35	4.97	6.34	50.2	31.3	80.8	1.7e-08	1.06e-07	lm.nb	Chemokine Signaling, NF-kB Signaling	NM_011333.3:415
Malt1-mRNA	3.12	0.197	2.74	3.51	8.71	6.67	11.4	2.08e-08	1.28e-07	lm.nb	BCR Signaling, NF-kB Signaling, TCR Signaling	NM_172833.2:1196
Ccl22-mRNA	5.96	0.378	5.22	6.7	62.1	37.2	104	2.17e-08	1.32e-07	lm.nb	Chemokine Signaling, IL-10 Signaling, Other Interleukin Signaling	NM_009137.2:140
Mx2-mRNA	8.91	0.566	7.8	10	483	224	1040	2.19e-08	1.32e-07	lm.nb	Type I Interferon	NM_013606.1:1604
Il12b-mRNA	9.92	0.643	8.66	11.2	971	405	2320	2.66e-08	1.58e-07	lm.nb	IL-10 Signaling, NK Activity, TLR Signaling	NM_001303244.1:414
Map3k8-mRNA	1.33	0.0865	1.16	1.5	2.51	2.23	2.82	2.81e-08	1.65e-07	loglinear	MAPK Signaling, TCR Signaling	NM_007746.2:1385
Nup54-mRNA	1.17	0.0763	1.02	1.32	2.25	2.03	2.49	2.85e-08	1.65e-07	loglinear	Glycolysis and Glucose Import	NM_183392.2:1018
Casp8-mRNA	1.21	0.0788	1.05	1.36	2.31	2.07	2.57	2.9e-08	1.67e-07	loglinear	Apoptosis, NK Activity, TLR Signaling, TNF Signaling	NM_009812.2:1463
Icosl-mRNA	4.05	0.272	3.51	4.58	16.5	11.4	23.9	3.78e-08	2.15e-07	lm.nb	T Cell Checkpoint Signaling	NM_015790.3:349
Hgf-mRNA	-2.46	0.17	-2.8	-2.13	0.181	0.144	0.228	4.84e-08	2.72e-07	lm.nb	IL-7 Signaling, MAPK Signaling, Other Interleukin Signaling, PI3K-AKT Pathway	NM_010427.5:483
Cd86-mRNA	1.9	0.134	1.63	2.16	3.72	3.1	4.46	6.13e-08	3.4e-07	lm.nb	CTLA4 Signaling, IL-10 Signaling, T Cell Checkpoint Signaling, T Cell Exhaustion, TLR Signaling	NM_019388.3:251
Ncf4-mRNA	1.19	0.0845	1.03	1.36	2.29	2.04	2.57	6.19e-08	3.4e-07	loglinear	Antigen Presentation	NM_008677.2:741
Nos2-mRNA	9.19	0.674	7.87	10.5	584	234	1460	8.66e-08	4.66e-07	lm.nb	Hypoxia Response, Myeloid Immune Evasion, Other Interleukin Signaling	NM_010927.3:1541
Ptpn11-mRNA	0.845	0.062	0.724	0.967	1.8	1.65	1.95	8.66e-08	4.66e-07	loglinear	CTLA4 Signaling, Cytotoxicity, IL-1 Signaling, IL-6 Signaling, JAKSTAT Signaling, Other Interleukin Signaling, PD1 Signaling, TLR Signaling, Type I Interferon, Type II Interferon	NM_011202.3:1295
Ptpn2-mRNA	1.28	0.0942	1.09	1.46	2.42	2.13	2.75	9.16e-08	4.86e-07	loglinear	IL-1 Signaling, JAKSTAT Signaling	NM_001127177.1:1012
Notch2-mRNA	1.56	0.115	1.33	1.79	2.95	2.52	3.45	9.23e-08	4.86e-07	lm.nb	Notch Signaling	NM_010928.1:5110
Fas-mRNA	3.8	0.284	3.25	4.36	14	9.49	20.5	1.04e-07	5.4e-07	lm.nb	Apoptosis, Cytotoxicity, TNF Signaling	NM_007987.2:95
Ptpn6-mRNA	1.15	0.0877	0.974	1.32	2.21	1.96	2.49	1.3e-07	6.71e-07	lm.nb	BCR Signaling, Cytotoxicity, IL-1 Signaling, IL-2 Signaling, JAKSTAT Signaling, Other Interleukin Signaling, PD1 Signaling, TCR Signaling, Type I Interferon, Type II Interferon	NM_013545.2:1691
Tox4-mRNA	0.81	0.0628	0.687	0.933	1.75	1.61	1.91	1.46e-07	7.41e-07	loglinear	T Cell Exhaustion	NM_023434.3:692
Tnfsf10-mRNA	6.31	0.489	5.36	7.27	79.6	40.9	155	1.47e-07	7.41e-07	lm.nb	Apoptosis, Cytotoxicity, NK Exhaustion	NM_009425.2:554
Smad2-mRNA	0.765	0.0601	0.647	0.883	1.7	1.57	1.84	1.69e-07	8.4e-07	loglinear	Senescence & Quiescence, TGF-beta Signaling	NM_010754.4:880
Itgal-mRNA	2.5	0.197	2.12	2.89	5.67	4.34	7.41	1.7e-07	8.4e-07	lm.nb	Cytotoxicity	NM_008400.2:950
Sesn1-mRNA	-1.5	0.118	-1.73	-1.27	0.354	0.302	0.416	1.72e-07	8.42e-07	lm.nb	Senescence & Quiescence	NM_001013370.2:497
Mapk14-mRNA	0.928	0.0735	0.784	1.07	1.9	1.72	2.1	1.82e-07	8.81e-07	loglinear	AP-1 Signaling, MAPK Signaling, Senescence & Quiescence, TCR Signaling	NM_011951.3:512
Tnfrsf1a-mRNA	0.766	0.0609	0.646	0.885	1.7	1.57	1.85	1.88e-07	9.05e-07	loglinear	IL-10 Signaling, MAPK Signaling, NF-kB Signaling, TNF Signaling, mTOR Signaling	NM_011609.2:615
Rgs2-mRNA	-4.02	0.324	-4.65	-3.38	0.0617	0.0397	0.0957	2.12e-07	1.01e-06	lm.nb	Anergy	NM_009061.2:175
Ppp2cb-mRNA	0.97	0.0786	0.816	1.12	1.96	1.76	2.18	2.23e-07	1.05e-06	loglinear	CTLA4 Signaling, Glycolysis and Glucose Import, PI3K-AKT Pathway	NM_017374.3:398
Adora2a-mRNA	5.1	0.414	4.29	5.91	34.3	19.5	60.3	2.3e-07	1.08e-06	lm.nb	Myeloid Immune Evasion, T Cell Checkpoint Signaling	NM_009630.3:920
Ptprc-mRNA	1.18	0.0976	0.994	1.38	2.27	1.99	2.6	2.63e-07	1.22e-06	lm.nb	NK Activity, TCR Signaling	NM_011210.3:2320
Nfat5-mRNA	1.41	0.118	1.18	1.64	2.66	2.26	3.12	3.01e-07	1.38e-06	loglinear	TCR Signaling	NM_133957.3:1568
Rasgrp1-mRNA	5.6	0.47	4.68	6.52	48.4	25.6	91.6	3.12e-07	1.42e-06	lm.nb	BCR Signaling, MAPK Signaling, NK Activity, TCR Signaling	NM_011246.2:416
Ppp2r5a-mRNA	1.33	0.114	1.11	1.56	2.52	2.16	2.94	3.62e-07	1.63e-06	lm.nb	CTLA4 Signaling, PI3K-AKT Pathway	NM_144880.4:1848
Entpd1-mRNA	-1.13	0.0976	-1.32	-0.942	0.456	0.399	0.52	3.96e-07	1.77e-06	lm.nb	Myeloid Immune Evasion	NM_001304721.1:676
Fcer1g-mRNA	1.01	0.0871	0.838	1.18	2.01	1.79	2.26	4.09e-07	1.81e-06	lm.nb	Cytotoxicity, NK Receptors	NM_010185.4:264
Hras-mRNA	0.407	0.036	0.336	0.477	1.33	1.26	1.39	5.21e-07	2.29e-06	loglinear	MAPK Signaling	NM_001130443.1:240
Csf2-mRNA	4.54	0.404	3.75	5.33	23.3	13.5	40.3	5.37e-07	2.33e-06	lm.nb	Cytotoxicity, IL-10 Signaling, IL-2 Signaling, JAKSTAT Signaling, Other Interleukin Signaling, TCR Signaling, TNF Signaling	NM_009969.4:605
H2-K1-mRNA	0.851	0.077	0.7	1	1.8	1.62	2	6.34e-07	2.73e-06	loglinear	Antigen Presentation, PD1 Signaling	NM_001001892.2:197
Il1rn-mRNA	3.04	0.277	2.49	3.58	8.2	5.63	11.9	6.77e-07	2.89e-06	lm.nb	IL-1 Signaling, IL-10 Signaling	NM_031167.5:224
Sumo1-mRNA	0.85	0.078	0.697	1	1.8	1.62	2	7.23e-07	3.06e-06	loglinear	Type II Interferon	NM_009460.2:286
Atp2a2-mRNA	1.02	0.0941	0.838	1.21	2.03	1.79	2.31	7.35e-07	3.09e-06	loglinear	Notch Signaling	NM_001110140.3:3335
Chuk-mRNA	0.599	0.0562	0.489	0.709	1.51	1.4	1.64	8.74e-07	3.64e-06	loglinear	NF-kB Signaling	NM_001162410.1:222
Il15-mRNA	2.12	0.2	1.72	2.51	4.34	3.31	5.69	9.31e-07	3.85e-06	lm.nb	IL-2 Signaling, NK Activity, NK Exhaustion, TNF Signaling	NM_008357.2:854
Bak1-mRNA	0.892	0.0846	0.726	1.06	1.86	1.65	2.08	9.73e-07	3.99e-06	loglinear	Apoptosis	NM_007523.2:470
Lrrk2-mRNA	1.24	0.119	1.01	1.48	2.37	2.02	2.78	1.03e-06	4.18e-06	lm.nb	Epigenetic Modification	NM_025730.3:4475
Vegfa-mRNA	-2.83	0.273	-3.36	-2.29	0.141	0.0974	0.204	1.14e-06	4.6e-06	lm.nb	Hypoxia Response, MAPK Signaling, NK Exhaustion, PI3K-AKT Pathway	NM_009505.4:1332
Psmd6-mRNA	0.892	0.0865	0.723	1.06	1.86	1.65	2.09	1.19e-06	4.75e-06	loglinear	Antigen Presentation, BCR Signaling	NM_025550.2:314
Foxo3-mRNA	-1.18	0.117	-1.41	-0.956	0.44	0.375	0.516	1.39e-06	5.53e-06	loglinear	Hypoxia Response, Other Interleukin Signaling, PI3K-AKT Pathway, Senescence & Quiescence	NM_019740.2:2221
Irf8-mRNA	-0.751	0.0742	-0.897	-0.606	0.594	0.537	0.657	1.41e-06	5.55e-06	loglinear	Type I Interferon, Type II Interferon	NM_008320.4:603
Slc2a6-mRNA	2.65	0.261	2.13	3.16	6.26	4.39	8.93	1.43e-06	5.57e-06	lm.nb	Glycolysis and Glucose Import	NM_172659.2:1410
Ptafr-mRNA	1.11	0.112	0.894	1.33	2.16	1.86	2.52	1.65e-06	6.39e-06	lm.nb	IL-10 Signaling, Type II Interferon	NM_001081211.1:256
Il13ra1-mRNA	2.38	0.24	1.91	2.85	5.22	3.76	7.23	1.72e-06	6.6e-06	lm.nb	Other Interleukin Signaling	NM_133990.4:845
Dgkz-mRNA	-0.82	0.0848	-0.987	-0.654	0.566	0.505	0.635	2.16e-06	8.23e-06	loglinear	T Cell Exhaustion	NM_001166597.1:974
Ikzf1-mRNA	1.19	0.124	0.951	1.44	2.29	1.93	2.71	2.23e-06	8.44e-06	lm.nb	Anergy	NM_001025597.2:1753
H2-M3-mRNA	1.14	0.119	0.907	1.37	2.2	1.88	2.59	2.28e-06	8.58e-06	lm.nb	Antigen Presentation, PD1 Signaling	NM_013819.2:1180
Snw1-mRNA	0.736	0.0771	0.585	0.888	1.67	1.5	1.85	2.43e-06	9.06e-06	loglinear	Epigenetic Modification, Notch Signaling, TGF-beta Signaling	NM_025507.2:1254
Fcgr1-mRNA	2.57	0.271	2.04	3.1	5.93	4.1	8.57	2.59e-06	9.61e-06	lm.nb	Antigen Presentation, Type II Interferon	NM_010186.5:185
Csf1-mRNA	1.88	0.199	1.49	2.27	3.67	2.8	4.81	2.69e-06	9.89e-06	lm.nb	IL-10 Signaling, MAPK Signaling, TNF Signaling	NM_001113530.1:833
Ywhaz-mRNA	0.665	0.0708	0.526	0.804	1.59	1.44	1.75	2.83e-06	1.03e-05	loglinear	Cell Cycle, Notch Signaling, Other Interleukin Signaling, PI3K-AKT Pathway	NM_011740.2:455
Cd80-mRNA	1.37	0.146	1.08	1.65	2.58	2.11	3.15	2.96e-06	1.07e-05	lm.nb	B Cell Memory, CTLA4 Signaling, IL-10 Signaling, T Cell Checkpoint Signaling, TLR Signaling	NM_009855.2:392
Jun-mRNA	-0.7	0.0755	-0.848	-0.552	0.616	0.556	0.682	3.17e-06	1.14e-05	loglinear	AP-1 Signaling, Notch Signaling	NM_010591.2:1783
Tnfrsf14-mRNA	2.23	0.243	1.75	2.7	4.69	3.37	6.52	3.5e-06	1.25e-05	lm.nb	T Cell Checkpoint Signaling	NM_178931.2:625
Pkn2-mRNA	0.626	0.0684	0.492	0.76	1.54	1.41	1.69	3.59e-06	1.27e-05	loglinear	PI3K-AKT Pathway	NM_178654.4:1476
Ppp2ca-mRNA	0.865	0.0956	0.678	1.05	1.82	1.6	2.07	3.93e-06	1.38e-05	loglinear	CTLA4 Signaling, Glycolysis and Glucose Import, PI3K-AKT Pathway	NM_019411.4:975
Lrp6-mRNA	-0.853	0.0944	-1.04	-0.668	0.553	0.487	0.629	3.96e-06	1.38e-05	loglinear	mTOR Signaling	NM_008514.3:3315
Dld-mRNA	0.851	0.0951	0.665	1.04	1.8	1.59	2.05	4.32e-06	1.5e-05	lm.nb	Glycolysis and Glucose Import, RAR Signaling	NM_007861.4:252
Hspa5-mRNA	0.968	0.109	0.756	1.18	1.96	1.69	2.27	4.49e-06	1.55e-05	lm.nb	Antigen Presentation	NM_022310.3:558
Smarca4-mRNA	0.653	0.0735	0.509	0.797	1.57	1.42	1.74	4.65e-06	1.59e-05	loglinear	IL-7 Signaling	NM_011417.2:3540
Pparg-mRNA	-2.25	0.256	-2.75	-1.75	0.21	0.149	0.298	5.15e-06	1.75e-05	lm.nb	PPAR signaling	NM_011146.1:1060
Dnm1l-mRNA	0.623	0.0717	0.483	0.764	1.54	1.4	1.7	5.67e-06	1.92e-05	loglinear	TNF Signaling	NM_001025947.1:2075
Fpr1-mRNA	6.79	0.783	5.26	8.33	111	38.2	321	5.78e-06	1.94e-05	lm.nb	IL-10 Signaling	NM_013521.2:750
Psmc6-mRNA	0.796	0.0921	0.616	0.977	1.74	1.53	1.97	5.92e-06	1.97e-05	loglinear	Antigen Presentation, BCR Signaling	NM_025959.3:133
Ccr2-mRNA	-2.3	0.269	-2.83	-1.77	0.203	0.141	0.292	6.57e-06	2.18e-05	lm.nb	Chemokine Signaling, IL-10 Signaling	NM_009915.2:184
Cyld-mRNA	0.677	0.0794	0.521	0.832	1.6	1.43	1.78	6.76e-06	2.22e-05	loglinear	NF-kB Signaling, TNF Signaling	NM_001276279.1:2200
Osm-mRNA	1.6	0.188	1.23	1.97	3.03	2.35	3.91	6.78e-06	2.22e-05	lm.nb	IL-6 Signaling, JAKSTAT Signaling, Other Interleukin Signaling	NM_001013365.2:579
Dnmt3a-mRNA	-1.98	0.234	-2.44	-1.52	0.254	0.185	0.349	7.36e-06	2.39e-05	lm.nb	Epigenetic Modification, Hypoxia Response	NM_007872.4:2580
E2f5-mRNA	1.29	0.155	0.988	1.6	2.45	1.98	3.03	8.32e-06	2.66e-05	lm.nb	Cell Cycle, Senescence & Quiescence, TGF-beta Signaling	NM_007892.2:700
Il7r-mRNA	-1.34	0.161	-1.65	-1.02	0.396	0.318	0.492	8.33e-06	2.66e-05	lm.nb	IL-7 Signaling	NM_008372.3:1020
Eif4b-mRNA	-0.431	0.0518	-0.533	-0.329	0.742	0.691	0.796	8.35e-06	2.66e-05	loglinear	PI3K-AKT Pathway, mTOR Signaling	NM_145625.3:632
Mcl1-mRNA	0.766	0.0926	0.584	0.947	1.7	1.5	1.93	8.78e-06	2.78e-05	lm.nb	Apoptosis, JAKSTAT Signaling, Other Interleukin Signaling, PI3K-AKT Pathway	NM_008562.3:1012
Rbl2-mRNA	-1.03	0.126	-1.28	-0.783	0.49	0.412	0.581	9.81e-06	3.09e-05	loglinear	Cell Cycle, PI3K-AKT Pathway, Senescence & Quiescence	NM_011250.4:1054
Bid-mRNA	0.873	0.109	0.658	1.09	1.83	1.58	2.12	1.21e-05	3.79e-05	lm.nb	Apoptosis, Cytotoxicity	NM_007544.3:1307
Itga6-mRNA	-1.82	0.23	-2.27	-1.37	0.282	0.207	0.386	1.25e-05	3.88e-05	lm.nb	PI3K-AKT Pathway	NM_008397.3:910
Ppp3ca-mRNA	-0.654	0.0836	-0.818	-0.49	0.635	0.567	0.712	1.43e-05	4.4e-05	loglinear	BCR Signaling, MAPK Signaling, Senescence & Quiescence, TCR Signaling	NM_008913.5:940
Gadd45a-mRNA	1.34	0.172	1.01	1.68	2.54	2.01	3.2	1.45e-05	4.46e-05	lm.nb	Cell Cycle, MAPK Signaling, NF-kB Signaling, Senescence & Quiescence	NM_007836.1:184
Rictor-mRNA	0.788	0.102	0.588	0.989	1.73	1.5	1.98	1.65e-05	5.03e-05	loglinear	mTOR Signaling	NM_030168.3:720
Fabp4-mRNA	-1.89	0.246	-2.37	-1.41	0.27	0.193	0.377	1.67e-05	5.07e-05	lm.nb	PPAR signaling	NM_024406.3:214
Bax-mRNA	0.624	0.0814	0.464	0.783	1.54	1.38	1.72	1.71e-05	5.14e-05	loglinear	Apoptosis	NM_007527.3:152
Tpp2-mRNA	0.457	0.06	0.339	0.575	1.37	1.27	1.49	1.81e-05	5.43e-05	loglinear	Antigen Presentation	NM_009418.2:430
Ppp1cb-mRNA	0.899	0.12	0.665	1.13	1.87	1.59	2.19	2.02e-05	6.02e-05	lm.nb	Senescence & Quiescence, TGF-beta Signaling	NM_172707.3:464
Sf3b1-mRNA	0.502	0.0679	0.369	0.635	1.42	1.29	1.55	2.33e-05	6.89e-05	loglinear	Epigenetic Modification	NM_031179.2:1370
Akt1-mRNA	-0.519	0.0702	-0.656	-0.381	0.698	0.635	0.768	2.35e-05	6.91e-05	loglinear	PI3K-AKT Pathway	NM_001165894.1:898
Echs1-mRNA	-0.688	0.0935	-0.871	-0.505	0.621	0.547	0.705	2.43e-05	7.11e-05	lm.nb	Fatty Acid Metabolism	NM_053119.2:755
Zfp36l2-mRNA	-1.18	0.16	-1.49	-0.863	0.442	0.356	0.55	2.47e-05	7.18e-05	lm.nb	Senescence & Quiescence	NM_001001806.2:524
Atp7a-mRNA	0.472	0.0651	0.344	0.6	1.39	1.27	1.52	2.76e-05	7.99e-05	loglinear	Hypoxia Response	NM_001109757.2:1200
Ptpn7-mRNA	0.701	0.0978	0.51	0.893	1.63	1.42	1.86	3.02e-05	8.67e-05	lm.nb	IL-1 Signaling, MAPK Signaling	NM_177081.4:1092
Csf3r-mRNA	1.31	0.183	0.954	1.67	2.48	1.94	3.19	3.05e-05	8.72e-05	lm.nb	JAKSTAT Signaling	NM_001252651.1:1294
Usp16-mRNA	0.703	0.1	0.507	0.899	1.63	1.42	1.86	3.61e-05	0.000102	loglinear	Epigenetic Modification	NM_024258.2:835
Cd84-mRNA	-0.827	0.118	-1.06	-0.597	0.564	0.48	0.661	3.61e-05	0.000102	lm.nb	Myeloid Immune Evasion	NM_001252472.1:188
Siglec1-mRNA	0.99	0.143	0.711	1.27	1.99	1.64	2.41	3.97e-05	0.000111	lm.nb	NK Receptors	NM_011426.3:4550
Tgfb1-mRNA	0.742	0.108	0.53	0.955	1.67	1.44	1.94	4.46e-05	0.000125	lm.nb	Epigenetic Modification, NK Exhaustion, Senescence & Quiescence, TGF-beta Signaling	NM_011577.1:1470
Ptpn18-mRNA	-1.24	0.183	-1.6	-0.878	0.424	0.331	0.544	5e-05	0.000139	lm.nb	IL-1 Signaling	NM_011206.2:1257
Gng12-mRNA	0.983	0.146	0.697	1.27	1.98	1.62	2.41	5.2e-05	0.000144	lm.nb	MAPK Signaling, PI3K-AKT Pathway	NM_001177559.1:267
Jak1-mRNA	0.73	0.109	0.517	0.943	1.66	1.43	1.92	5.27e-05	0.000145	lm.nb	JAKSTAT Signaling	NM_146145.2:932
Btk-mRNA	0.42	0.0632	0.296	0.544	1.34	1.23	1.46	5.72e-05	0.000156	loglinear	BCR Signaling, DAP12 Signaling, NF-kB Signaling, TLR Signaling	NM_013482.2:1094
Irf2-mRNA	0.523	0.0791	0.368	0.678	1.44	1.29	1.6	6.04e-05	0.000164	loglinear	Type I Interferon, Type II Interferon	NM_008391.2:440
Il6ra-mRNA	-0.799	0.122	-1.04	-0.561	0.575	0.487	0.678	6.3e-05	0.00017	lm.nb	Hypoxia Response, IL-6 Signaling	NM_010559.3:700
Cul2-mRNA	0.619	0.0947	0.433	0.805	1.54	1.35	1.75	6.58e-05	0.000177	lm.nb	Antigen Presentation, Hypoxia Response	NM_029402.3:2266
Ptk2b-mRNA	0.461	0.0712	0.322	0.601	1.38	1.25	1.52	7.05e-05	0.000188	loglinear	Cytotoxicity, IL-2 Signaling	NM_001162365.1:2000
Ccr5-mRNA	0.954	0.148	0.665	1.24	1.94	1.59	2.37	7.28e-05	0.000193	lm.nb	Chemokine Signaling, IL-10 Signaling	NM_009917.5:1018
Mapk9-mRNA	0.557	0.0862	0.388	0.726	1.47	1.31	1.65	7.29e-05	0.000193	loglinear	AP-1 Signaling, MAPK Signaling, Senescence & Quiescence, TCR Signaling	NM_207692.1:260
Cdc42-mRNA	0.489	0.0759	0.341	0.638	1.4	1.27	1.56	7.39e-05	0.000194	loglinear	MAPK Signaling, Other Interleukin Signaling, TCR Signaling	NM_009861.1:205
Trem2-mRNA	-1	0.163	-1.32	-0.684	0.499	0.4	0.623	0.000107	0.000281	lm.nb	DAP12 Signaling	NM_031254.2:646
Plscr1-mRNA	0.885	0.144	0.601	1.17	1.85	1.52	2.25	0.000112	0.000291	lm.nb	T Cell Exhaustion	NM_011636.2:837
Calm1-mRNA	0.541	0.0884	0.368	0.715	1.46	1.29	1.64	0.000112	0.000291	loglinear	BCR Signaling, Senescence & Quiescence	NM_009790.5:599
Rbx1-mRNA	0.42	0.0691	0.284	0.555	1.34	1.22	1.47	0.000119	0.000307	loglinear	Antigen Presentation, Cell Cycle, Hypoxia Response, IL-1 Signaling, Notch Signaling, TGF-beta Signaling	NM_019712.3:185
Hipk1-mRNA	0.277	0.0457	0.187	0.366	1.21	1.14	1.29	0.000122	0.000312	loglinear	Senescence & Quiescence	NM_010432.2:1184
Nras-mRNA	0.459	0.076	0.31	0.608	1.37	1.24	1.52	0.000125	0.000319	loglinear	MAPK Signaling	NM_010937.2:207
Ccnc-mRNA	0.463	0.0772	0.311	0.614	1.38	1.24	1.53	0.000133	0.000338	loglinear	Notch Signaling, TGF-beta Signaling	NM_016746.4:186
Grb2-mRNA	0.279	0.0469	0.187	0.371	1.21	1.14	1.29	0.000141	0.000357	loglinear	BCR Signaling, Cytotoxicity, IL-2 Signaling, JAKSTAT Signaling, MAPK Signaling, PI3K-AKT Pathway, TCR Signaling, mTOR Signaling	NM_008163.4:658
Cblb-mRNA	-0.817	0.138	-1.09	-0.546	0.567	0.47	0.685	0.000149	0.000374	lm.nb	Antigen Presentation, TCR Signaling	NM_001033238.1:933
Gls-mRNA	0.553	0.0953	0.367	0.74	1.47	1.29	1.67	0.000171	0.000427	lm.nb	Glutamine Metabolism	NM_001113383.1:976
Trim36-mRNA	1.17	0.203	0.772	1.57	2.25	1.71	2.96	0.000181	0.000451	lm.nb	Antigen Presentation	NM_001170855.1:1628
Ube2i-mRNA	0.506	0.0894	0.33	0.681	1.42	1.26	1.6	0.00021	0.000518	loglinear	NF-kB Signaling	NM_011665.4:508
Tax1bp1-mRNA	0.814	0.144	0.532	1.1	1.76	1.45	2.14	0.000211	0.000518	lm.nb	TNF Signaling	NM_025816.3:2035
Tbl1xr1-mRNA	-0.48	0.0849	-0.647	-0.314	0.717	0.639	0.805	0.000212	0.000518	loglinear	Epigenetic Modification, Notch Signaling	NM_030732.3:1704
Ctbp2-mRNA	0.485	0.0876	0.313	0.657	1.4	1.24	1.58	0.000248	0.000606	loglinear	Notch Signaling	NM_001170744.1:2243
H2-T23-mRNA	0.86	0.157	0.552	1.17	1.82	1.47	2.25	0.000272	0.000659	lm.nb	Antigen Presentation, PD1 Signaling	NM_010398.3:365
Crlf2-mRNA	0.519	0.0953	0.333	0.706	1.43	1.26	1.63	0.00028	0.000677	lm.nb	IL-7 Signaling, JAKSTAT Signaling	NM_001164735.1:263
Cd33-mRNA	1.06	0.197	0.671	1.44	2.08	1.59	2.72	0.000312	0.000751	lm.nb	Myeloid Immune Evasion, NK Receptors	NM_001111058.1:405
Nfe2l2-mRNA	0.511	0.0963	0.323	0.7	1.43	1.25	1.62	0.000343	0.00082	lm.nb	Hypoxia Response	NM_010902.3:1665
Crebbp-mRNA	0.458	0.0872	0.287	0.629	1.37	1.22	1.55	0.000371	0.000882	loglinear	Cell Cycle, Epigenetic Modification, Hypoxia Response, JAKSTAT Signaling, Notch Signaling, TGF-beta Signaling	NM_001025432.1:3770
Dapp1-mRNA	-0.534	0.102	-0.734	-0.335	0.69	0.601	0.793	0.000372	0.000882	loglinear	BCR Signaling	NM_011932.3:737
Psma1-mRNA	0.565	0.108	0.354	0.777	1.48	1.28	1.71	0.000379	0.000895	lm.nb	Antigen Presentation, BCR Signaling	NM_011965.2:146
Ppp2r1a-mRNA	0.325	0.0625	0.203	0.448	1.25	1.15	1.36	0.000396	0.00093	loglinear	CTLA4 Signaling, Glycolysis and Glucose Import, PI3K-AKT Pathway	NM_016891.3:1559
Nfil3-mRNA	0.826	0.161	0.511	1.14	1.77	1.43	2.21	0.000435	0.00102	lm.nb	Other Interleukin Signaling, T Cell Exhaustion	NM_017373.3:1299
Stim1-mRNA	-0.5	0.099	-0.694	-0.306	0.707	0.618	0.809	0.000498	0.00116	loglinear	BCR Signaling	NM_009287.4:1194
H2-D1-mRNA	0.407	0.0818	0.247	0.568	1.33	1.19	1.48	0.000553	0.00128	loglinear	Antigen Presentation, PD1 Signaling	NM_010380.3:546
Fcgr4-mRNA	1.01	0.204	0.609	1.41	2.01	1.53	2.66	0.000583	0.00134	lm.nb	Cytotoxicity	NM_144559.1:608
Diablo-mRNA	0.532	0.108	0.32	0.744	1.45	1.25	1.68	0.000603	0.00138	loglinear	Apoptosis	NM_023232.3:184
Orc4-mRNA	0.516	0.105	0.31	0.723	1.43	1.24	1.65	0.000616	0.0014	loglinear	Cell Cycle	NM_001355296.1:272
Tyrobp-mRNA	-0.391	0.0797	-0.547	-0.235	0.763	0.684	0.85	0.000618	0.0014	loglinear	Cytotoxicity, DAP12 Signaling, NK Activity, NK Receptors	NM_011662.2:130
Ptpn22-mRNA	-1.42	0.292	-1.99	-0.849	0.373	0.251	0.555	0.000652	0.00148	lm.nb	NK Activity, TCR Signaling	NM_008979.1:1203
Mapk3-mRNA	-0.5	0.103	-0.702	-0.299	0.707	0.615	0.813	0.000656	0.00148	lm.nb	MAPK Signaling	NM_011952.2:825
Ppp2r5c-mRNA	-0.319	0.0658	-0.448	-0.19	0.802	0.733	0.877	0.000676	0.00152	loglinear	CTLA4 Signaling, PI3K-AKT Pathway	NM_001135001.1:1400
Mapk1-mRNA	0.261	0.054	0.155	0.367	1.2	1.11	1.29	0.000684	0.00153	loglinear	MAPK Signaling	NM_011949.3:1210
Vav2-mRNA	-0.982	0.204	-1.38	-0.583	0.506	0.384	0.668	0.000697	0.00155	lm.nb	BCR Signaling, DAP12 Signaling, TCR Signaling	NM_009500.1:1868
Slc8a1-mRNA	-0.842	0.175	-1.19	-0.498	0.558	0.44	0.708	0.000724	0.0016	lm.nb	Hypoxia Response	NM_011406.3:120
Fyn-mRNA	0.352	0.0734	0.208	0.495	1.28	1.15	1.41	0.000733	0.00161	loglinear	BCR Signaling, CTLA4 Signaling, Cytotoxicity, DAP12 Signaling, Other Interleukin Signaling, TCR Signaling	NM_008054.2:1030
Il1rl2-mRNA	1.23	0.259	0.726	1.74	2.35	1.65	3.35	0.000769	0.00169	lm.nb	IL-1 Signaling	NM_133193.3:860
Orc2-mRNA	0.518	0.109	0.304	0.731	1.43	1.23	1.66	0.000777	0.0017	lm.nb	Cell Cycle	NM_008765.2:730
Spag9-mRNA	-0.463	0.0986	-0.656	-0.27	0.726	0.635	0.83	0.000848	0.00184	loglinear	AP-1 Signaling	NM_027569.2:2240
Sell-mRNA	1.9	0.408	1.1	2.7	3.74	2.15	6.51	0.000892	0.00193	lm.nb	Myeloid Immune Evasion	NM_001164059.1:664
Id2-mRNA	0.434	0.0933	0.251	0.617	1.35	1.19	1.53	0.000912	0.00196	loglinear	NK Activity, TGF-beta Signaling	NM_010496.3:354
Rac1-mRNA	0.226	0.0488	0.13	0.321	1.17	1.09	1.25	0.000942	0.00202	loglinear	BCR Signaling, Cytotoxicity, DAP12 Signaling, MAPK Signaling, PI3K-AKT Pathway, TLR Signaling	NM_009007.2:265
Cdyl-mRNA	0.638	0.138	0.367	0.909	1.56	1.29	1.88	0.000962	0.00206	lm.nb	Epigenetic Modification	NM_001123386.1:1232
Tmed2-mRNA	0.326	0.0707	0.187	0.465	1.25	1.14	1.38	0.000966	0.00206	loglinear	Notch Signaling	NM_019770.2:119
Slc7a5-mRNA	0.916	0.203	0.518	1.31	1.89	1.43	2.49	0.00113	0.00239	lm.nb	Anergy, mTOR Signaling	NM_011404.3:780
Itgav-mRNA	0.724	0.161	0.408	1.04	1.65	1.33	2.06	0.00115	0.00242	lm.nb	Antigen Presentation, PI3K-AKT Pathway	NM_008402.2:3145
Acsl4-mRNA	0.737	0.165	0.413	1.06	1.67	1.33	2.09	0.00122	0.00256	lm.nb	Fatty Acid Metabolism, PPAR signaling	NM_207625.2:625
H2-Ab1-mRNA	1.06	0.237	0.591	1.52	2.08	1.51	2.87	0.00123	0.00256	lm.nb	Antigen Presentation, PD1 Signaling	NM_207105.2:164
Pira1-mRNA	0.426	0.0957	0.239	0.614	1.34	1.18	1.53	0.00123	0.00256	loglinear	BCR Signaling	NM_001371068.1:880
Map2k2-mRNA	0.344	0.0776	0.192	0.496	1.27	1.14	1.41	0.00127	0.00263	loglinear	MAPK Signaling	NM_023138.5:836
Naa50-mRNA	-0.391	0.0893	-0.566	-0.216	0.763	0.676	0.861	0.00139	0.00287	loglinear	Epigenetic Modification	NM_028108.3:418
Cul1-mRNA	0.382	0.0877	0.21	0.554	1.3	1.16	1.47	0.00143	0.00294	lm.nb	Antigen Presentation, BCR Signaling, Cell Cycle, IL-1 Signaling, Notch Signaling, Other Interleukin Signaling, TCR Signaling, TGF-beta Signaling, TLR Signaling	NM_012042.3:919
Rela-mRNA	0.972	0.224	0.533	1.41	1.96	1.45	2.66	0.00146	0.00299	lm.nb	NF-kB Signaling	NM_009045.4:1046
Ccnt1-mRNA	0.348	0.081	0.189	0.507	1.27	1.14	1.42	0.00157	0.00321	loglinear	TGF-beta Signaling	NM_001368702.1:367
Aph1a-mRNA	0.494	0.115	0.268	0.72	1.41	1.2	1.65	0.0016	0.00326	lm.nb	Notch Signaling	NM_146104.2:380
Vav3-mRNA	-0.424	0.104	-0.628	-0.221	0.745	0.647	0.858	0.00219	0.00444	lm.nb	BCR Signaling, DAP12 Signaling, TCR Signaling	NM_146139.2:330
Sos1-mRNA	0.472	0.117	0.242	0.702	1.39	1.18	1.63	0.00241	0.00486	lm.nb	DAP12 Signaling, JAKSTAT Signaling, MAPK Signaling, mTOR Signaling	NM_009231.2:2830
Pik3cd-mRNA	0.447	0.113	0.225	0.669	1.36	1.17	1.59	0.00273	0.00549	lm.nb	NK Activity, PI3K-AKT Pathway	NM_001029837.2:1332
Aldh1b1-mRNA	1.27	0.324	0.636	1.91	2.41	1.55	3.75	0.00286	0.00571	lm.nb	Fatty Acid Metabolism, Glycolysis and Glucose Import	NM_028270.4:1900
Prkcb-mRNA	-0.724	0.186	-1.09	-0.36	0.606	0.471	0.779	0.00296	0.0059	lm.nb	BCR Signaling, Epigenetic Modification, MAPK Signaling, NF-kB Signaling, mTOR Signaling	NM_001316672.1:1985
Ppp3cc-mRNA	0.913	0.238	0.447	1.38	1.88	1.36	2.6	0.00325	0.00645	lm.nb	BCR Signaling, MAPK Signaling, Senescence & Quiescence, TCR Signaling	NM_008915.2:1020
Sel1l-mRNA	0.371	0.0999	0.175	0.567	1.29	1.13	1.48	0.004	0.0079	loglinear	Notch Signaling	NM_011344.2:750
Smc3-mRNA	-0.253	0.0683	-0.387	-0.12	0.839	0.765	0.92	0.00402	0.00791	loglinear	Cell Cycle	NM_007790.3:1885
Hadhb-mRNA	-0.322	0.0871	-0.493	-0.152	0.8	0.711	0.9	0.0041	0.00804	loglinear	Fatty Acid Metabolism	NM_145558.1:200
Ppp3r1-mRNA	0.382	0.105	0.175	0.588	1.3	1.13	1.5	0.00465	0.00908	lm.nb	BCR Signaling, MAPK Signaling, Senescence & Quiescence, TCR Signaling	NM_024459.2:335
Jund-mRNA	0.437	0.121	0.2	0.675	1.35	1.15	1.6	0.00476	0.00926	lm.nb	AP-1 Signaling, MAPK Signaling	NM_010592.5:1636
Ccr1-mRNA	1.07	0.303	0.471	1.66	2.09	1.39	3.16	0.00558	0.0108	lm.nb	Chemokine Signaling, IL-10 Signaling	NM_009912.4:968
Prkaa1-mRNA	0.511	0.146	0.225	0.797	1.43	1.17	1.74	0.00568	0.011	lm.nb	PI3K-AKT Pathway, mTOR Signaling	NM_001013367.3:1860
Akt2-mRNA	0.344	0.0985	0.151	0.537	1.27	1.11	1.45	0.00582	0.0112	lm.nb	PI3K-AKT Pathway	NM_001110208.1:1108
Bcl6-mRNA	-0.984	0.284	-1.54	-0.428	0.506	0.344	0.744	0.00606	0.0116	lm.nb	Epigenetic Modification	NM_009744.3:185
Casp3-mRNA	0.499	0.145	0.214	0.784	1.41	1.16	1.72	0.00642	0.0122	lm.nb	Anergy, Apoptosis, Cytotoxicity, T Cell Exhaustion, TNF Signaling	NM_009810.2:630
Sos2-mRNA	-0.266	0.0775	-0.418	-0.114	0.832	0.748	0.924	0.00642	0.0122	loglinear	BCR Signaling, Cytotoxicity, IL-2 Signaling, JAKSTAT Signaling, MAPK Signaling, PI3K-AKT Pathway, TCR Signaling, mTOR Signaling	NM_001135559.1:1180
Kdm3a-mRNA	-0.378	0.111	-0.595	-0.161	0.769	0.662	0.894	0.00655	0.0124	loglinear	Epigenetic Modification	NM_001038695.3:1904
Ppt1-mRNA	-0.269	0.079	-0.424	-0.114	0.83	0.745	0.924	0.00676	0.0127	loglinear	Fatty Acid Metabolism	NM_008917.3:826
Ppm1a-mRNA	0.3	0.0883	0.127	0.473	1.23	1.09	1.39	0.00682	0.0128	loglinear	MAPK Signaling, TGF-beta Signaling, mTOR Signaling	NM_008910.3:602
Inpp5d-mRNA	-0.541	0.165	-0.865	-0.218	0.687	0.549	0.86	0.00824	0.0154	lm.nb	BCR Signaling, IL-2 Signaling, Other Interleukin Signaling, TCR Signaling	NM_001110192.1:2186
Npepps-mRNA	0.282	0.0861	0.113	0.45	1.22	1.08	1.37	0.0084	0.0156	loglinear	Antigen Presentation, Hypoxia Response	NM_008942.2:1808
Il10ra-mRNA	0.597	0.182	0.239	0.955	1.51	1.18	1.94	0.00841	0.0156	lm.nb	IL-10 Signaling	NM_001324486.1:760
Pik3ca-mRNA	0.134	0.0412	0.0532	0.215	1.1	1.04	1.16	0.00873	0.0162	loglinear	DAP12 Signaling, PI3K-AKT Pathway	NM_008839.1:1255
Cdc16-mRNA	0.274	0.0859	0.106	0.442	1.21	1.08	1.36	0.00969	0.0179	loglinear	Antigen Presentation, Cell Cycle, Senescence & Quiescence	NM_027276.2:476
Ticam1-mRNA	0.351	0.112	0.132	0.571	1.28	1.1	1.49	0.0106	0.0195	lm.nb	NF-kB Signaling, NK Activity, TLR Signaling	NM_174989.4:2159
Cbl-mRNA	0.392	0.127	0.144	0.64	1.31	1.1	1.56	0.0113	0.0207	lm.nb	IL-6 Signaling, Other Interleukin Signaling, TGF-beta Signaling	NM_007619.2:998
Il1f9-mRNA	4.41	1.4	1.65	7.16	21.2	3.14	143	0.012	0.0219	Wald	IL-1 Signaling	NM_153511.2:145
S1pr1-mRNA	-0.825	0.273	-1.36	-0.289	0.564	0.389	0.818	0.0129	0.0235	lm.nb	Other Interleukin Signaling	NM_007901.4:850
Ccl12-mRNA	4.84	1.61	1.69	8	28.7	3.22	256	0.0148	0.0268	Wald	Chemokine Signaling, IL-10 Signaling, Other Interleukin Signaling, TNF Signaling	NM_011331.2:173
Hmgb1-mRNA	-0.235	0.0821	-0.396	-0.074	0.85	0.76	0.95	0.0169	0.0305	loglinear	IL-1 Signaling, TLR Signaling	NM_010439.4:507
Usp15-mRNA	0.251	0.0892	0.0762	0.426	1.19	1.05	1.34	0.0184	0.033	loglinear	Epigenetic Modification, TGF-beta Signaling	NM_027604.3:1718
Arg1-mRNA	0.576	0.206	0.173	0.98	1.49	1.13	1.97	0.0187	0.0336	lm.nb	Myeloid Immune Evasion	NM_007482.3:626
Pdhb-mRNA	0.241	0.0872	0.0701	0.412	1.18	1.05	1.33	0.02	0.0357	loglinear	Glycolysis and Glucose Import, Hypoxia Response, RAR Signaling	NM_024221.3:845
H2-DMb1-mRNA	-0.305	0.112	-0.525	-0.0847	0.809	0.695	0.943	0.0218	0.0388	lm.nb	Antigen Presentation, PD1 Signaling	NM_010387.3:392
H2-DMa-mRNA	-0.494	0.187	-0.86	-0.128	0.71	0.551	0.915	0.0245	0.0434	lm.nb	Antigen Presentation, PD1 Signaling	NM_010386.3:530
Dusp1-mRNA	0.381	0.145	0.0966	0.666	1.3	1.07	1.59	0.0254	0.0448	lm.nb	MAPK Signaling	NM_013642.3:212
Ube2d1-mRNA	0.263	0.101	0.065	0.461	1.2	1.05	1.38	0.0264	0.0465	lm.nb	Antigen Presentation, Hypoxia Response, Senescence & Quiescence, TCR Signaling, TGF-beta Signaling, TLR Signaling	NM_145420.2:380
Il11ra1/2-mRNA	-0.571	0.223	-1.01	-0.135	0.673	0.497	0.911	0.0281	0.0493	lm.nb	IL-6 Signaling	NM_010549.3:731
Kras-mRNA	-0.237	0.0954	-0.424	-0.0503	0.848	0.745	0.966	0.0322	0.0562	loglinear	MAPK Signaling, Senescence & Quiescence, mTOR Signaling	NM_021284.6:489
Taf6l-mRNA	0.216	0.0873	0.0451	0.387	1.16	1.03	1.31	0.0327	0.0571	loglinear	Epigenetic Modification	NM_001177798.1:1086
Ppp2r5b-mRNA	0.268	0.11	0.0528	0.483	1.2	1.04	1.4	0.0348	0.0605	loglinear	CTLA4 Signaling, PI3K-AKT Pathway	NM_198168.3:1112
Cpa3-mRNA	0.619	0.261	0.107	1.13	1.54	1.08	2.19	0.0392	0.0678	lm.nb	Myeloid Immune Evasion	NM_007753.2:101
Acadl-mRNA	0.204	0.0864	0.0351	0.374	1.15	1.02	1.3	0.0395	0.0682	loglinear	Fatty Acid Metabolism, PPAR signaling	NM_007381.3:640
Il2ra-mRNA	3.11	1.31	0.528	5.68	8.6	1.44	51.3	0.0425	0.073	Wald	IL-2 Signaling	NM_008367.2:325
Cd48-mRNA	0.202	0.0901	0.0259	0.379	1.15	1.02	1.3	0.0484	0.0829	lm.nb	Cytotoxicity	NM_007649.4:30
Drap1-mRNA	0.164	0.0732	0.0208	0.308	1.12	1.01	1.24	0.0487	0.083	loglinear	TGF-beta Signaling	NM_024176.1:384
Inppl1-mRNA	-0.233	0.104	-0.437	-0.0291	0.851	0.738	0.98	0.049	0.0834	lm.nb	BCR Signaling, IL-2 Signaling, Other Interleukin Signaling	NM_010567.2:2600
Dctn6-mRNA	-0.17	0.0763	-0.32	-0.0207	0.889	0.801	0.986	0.0497	0.0843	loglinear	Antigen Presentation	NM_011722.3:276
Aldoa-mRNA	-0.18	0.0871	-0.351	-0.00955	0.883	0.784	0.993	0.0653	0.11	loglinear	Glycolysis and Glucose Import, Hypoxia Response	NM_007438.4:356
Csf3-mRNA	4.05	1.94	0.244	7.85	16.5	1.18	230	0.0667	0.112	Wald	IL-10 Signaling, JAKSTAT Signaling	NM_009971.1:144
Cish-mRNA	2.83	1.38	0.113	5.54	7.09	1.08	46.5	0.0716	0.12	Wald	IL-7 Signaling, JAKSTAT Signaling	NM_009895.4:731
Dtx4-mRNA	0.301	0.152	0.00238	0.599	1.23	1	1.51	0.0764	0.128	lm.nb	Notch Signaling	NM_172442.3:2362
Rras-mRNA	0.481	0.244	0.00222	0.959	1.4	1	1.94	0.0773	0.129	lm.nb	MAPK Signaling, Senescence & Quiescence	NM_009101.2:282
Sema4d-mRNA	-0.332	0.172	-0.669	0.00492	0.795	0.629	1	0.0822	0.136	lm.nb	NK Receptors	NM_013660.3:1040
Vcam1-mRNA	4.07	2.08	-0.0116	8.14	16.7	0.992	283	0.0824	0.136	Wald	NF-kB Signaling, Other Interleukin Signaling, TNF Signaling, Type II Interferon	NM_011693.2:1440
Acadvl-mRNA	-0.177	0.092	-0.357	0.00332	0.885	0.781	1	0.0833	0.137	loglinear	Fatty Acid Metabolism	NM_017366.2:855
Tusc2-mRNA	-0.157	0.0815	-0.317	0.00296	0.897	0.803	1	0.0833	0.137	loglinear	NK Activity	NM_019742.4:554
Ccr7-mRNA	2.05	1.07	-0.0459	4.14	4.13	0.969	17.6	0.0875	0.143	Wald	Chemokine Signaling	NM_007719.2:755
Hcst-mRNA	-0.248	0.132	-0.506	0.0101	0.842	0.704	1.01	0.089	0.145	lm.nb	Cytotoxicity, NK Receptors	NM_011827.3:166
H2-Aa-mRNA	0.495	0.264	-0.0222	1.01	1.41	0.985	2.02	0.0901	0.147	lm.nb	Antigen Presentation, PD1 Signaling	NM_010378.2:450
Atf4-mRNA	-0.164	0.0892	-0.339	0.0109	0.893	0.791	1.01	0.0958	0.156	loglinear	AP-1 Signaling, MAPK Signaling, PI3K-AKT Pathway, TNF Signaling	NM_009716.2:812
Yy1-mRNA	0.156	0.0909	-0.0224	0.334	1.11	0.985	1.26	0.117	0.19	loglinear	Epigenetic Modification, T Cell Exhaustion	NM_009537.3:760
Rragc-mRNA	0.179	0.106	-0.0284	0.387	1.13	0.981	1.31	0.121	0.196	lm.nb	mTOR Signaling	NM_017475.2:496
Cd68-mRNA	-0.206	0.126	-0.454	0.0415	0.867	0.73	1.03	0.134	0.215	lm.nb	Myeloid Immune Evasion	NM_001291058.1:780
Xiap-mRNA	0.223	0.139	-0.0494	0.496	1.17	0.966	1.41	0.14	0.224	lm.nb	Apoptosis, NF-kB Signaling, TNF Signaling	NM_009688.2:1654
Pik3r1-mRNA	-0.171	0.107	-0.381	0.0392	0.888	0.768	1.03	0.142	0.227	loglinear	DAP12 Signaling, PI3K-AKT Pathway	NM_001024955.2:1190
Slamf6-mRNA	1.8	1.12	-0.395	4	3.49	0.76	16	0.142	0.227	Wald	NK Receptors	NM_030710.2:805
Il16-mRNA	-1.99	1.25	-4.43	0.457	0.252	0.0464	1.37	0.146	0.231	Wald	Other Interleukin Signaling	NM_010551.3:3095
Acaca-mRNA	0.244	0.16	-0.0703	0.559	1.18	0.952	1.47	0.159	0.251	lm.nb	Fatty Acid Metabolism	NM_133360.2:745
Pias1-mRNA	-0.165	0.108	-0.377	0.0475	0.892	0.77	1.03	0.159	0.251	loglinear	JAKSTAT Signaling, Type II Interferon	NM_019663.3:1290
Cebpd-mRNA	1.45	0.953	-0.417	3.32	2.73	0.749	9.97	0.162	0.255	Wald	Other Interleukin Signaling	NM_007679.4:1330
Smad4-mRNA	0.0955	0.0678	-0.0373	0.228	1.07	0.974	1.17	0.189	0.296	loglinear	Epigenetic Modification, TGF-beta Signaling	NM_008540.2:852
Cd180-mRNA	-0.228	0.171	-0.562	0.106	0.854	0.677	1.08	0.211	0.329	lm.nb	TLR Signaling	NM_008533.2:860
Socs2-mRNA	2.4	1.8	-1.12	5.93	5.28	0.459	60.8	0.215	0.334	Wald	Anergy, IL-7 Signaling, JAKSTAT Signaling	NM_001168655.1:626
Il10rb-mRNA	0.117	0.0886	-0.0568	0.29	1.08	0.961	1.22	0.217	0.337	loglinear	IL-10 Signaling	NM_008349.5:465
Itch-mRNA	-0.0758	0.0586	-0.191	0.0391	0.949	0.876	1.03	0.225	0.348	loglinear	Notch Signaling, TNF Signaling	NM_008395.2:575
Csf1r-mRNA	0.158	0.126	-0.0891	0.405	1.12	0.94	1.32	0.238	0.368	lm.nb	MAPK Signaling	NM_001037859.2:1892
Pik3cb-mRNA	0.245	0.197	-0.141	0.632	1.19	0.907	1.55	0.242	0.373	lm.nb	DAP12 Signaling, PI3K-AKT Pathway	NM_029094.3:1970
Brwd1-mRNA	0.0963	0.0776	-0.0558	0.248	1.07	0.962	1.19	0.243	0.373	loglinear	IL-7 Signaling	NM_176928.1:280
Lamtor3-mRNA	0.106	0.0865	-0.063	0.276	1.08	0.957	1.21	0.246	0.376	loglinear	MAPK Signaling, mTOR Signaling	NM_019920.2:300
Tle4-mRNA	-0.109	0.0886	-0.283	0.0646	0.927	0.822	1.05	0.247	0.376	loglinear	Anergy, Notch Signaling	NM_011600.3:2008
Mmp9-mRNA	1.94	1.58	-1.15	5.03	3.83	0.449	32.7	0.25	0.381	Wald	TNF Signaling	NM_013599.2:1570
Aifm1-mRNA	-0.111	0.0911	-0.289	0.0679	0.926	0.818	1.05	0.253	0.383	loglinear	Apoptosis	NM_012019.2:1500
Il12a-mRNA	5.7	4.81	-3.71	15.1	52.1	0.0762	35700	0.266	0.401	Wald	IL-10 Signaling, NK Activity, TLR Signaling	NM_008351.1:355
Cd69-mRNA	3.91	3.42	-2.78	10.6	15.1	0.145	1570	0.282	0.424	Wald	NK Activity, TCR Signaling	NM_001033122.3:91
Itgb8-mRNA	3.43	3.01	-2.47	9.33	10.8	0.181	645	0.283	0.426	Wald	PI3K-AKT Pathway	NM_177290.3:2405
Igkc-mRNA	0.509	0.462	-0.397	1.42	1.42	0.759	2.67	0.297	0.444	lm.nb	BCR Signaling	ENSMUST00000103410.1:118
Ms4a1-mRNA	0.573	0.527	-0.46	1.61	1.49	0.727	3.04	0.303	0.451	lm.nb	B Cell Exhaustion, B Cell Memory	NM_007641.5:166
Oat-mRNA	-0.102	0.0981	-0.294	0.0899	0.932	0.815	1.06	0.322	0.478	lm.nb	Glutamine Metabolism	NM_016978.2:652
Irak4-mRNA	-0.0889	0.0869	-0.259	0.0814	0.94	0.835	1.06	0.33	0.49	loglinear	IL-1 Signaling, MAPK Signaling, NF-kB Signaling, TLR Signaling	NM_029926.5:250
Akt3-mRNA	-0.12	0.121	-0.356	0.116	0.92	0.781	1.08	0.343	0.507	lm.nb	PI3K-AKT Pathway	NM_011785.3:772
Ptgr1-mRNA	0.222	0.225	-0.219	0.663	1.17	0.859	1.58	0.347	0.511	lm.nb	NK Exhaustion	NM_025968.3:596
Dnmt3l-mRNA	2.37	2.4	-2.33	7.07	5.18	0.199	135	0.348	0.512	Wald	Epigenetic Modification	NM_001081695.2:1158
Rheb-mRNA	0.102	0.104	-0.102	0.307	1.07	0.932	1.24	0.35	0.513	lm.nb	PI3K-AKT Pathway, Senescence & Quiescence, mTOR Signaling	NM_053075.3:416
Cd72-mRNA	0.351	0.365	-0.364	1.07	1.28	0.777	2.09	0.359	0.525	lm.nb	B Cell Exhaustion, BCR Signaling	NM_001110320.1:987
Nt5e-mRNA	-1.38	1.43	-4.18	1.43	0.385	0.0552	2.69	0.361	0.526	Wald	Myeloid Immune Evasion	NM_011851.3:1600
Stag2-mRNA	0.0783	0.0826	-0.0836	0.24	1.06	0.944	1.18	0.366	0.532	loglinear	Cell Cycle	NM_001077712.1:565
Plcg2-mRNA	-0.088	0.0945	-0.273	0.0972	0.941	0.827	1.07	0.374	0.542	loglinear	BCR Signaling, Cytotoxicity, DAP12 Signaling, Hypoxia Response, NF-kB Signaling, TCR Signaling, TLR Signaling	NM_172285.1:978
Rasgrp3-mRNA	-1.57	1.74	-4.97	1.84	0.338	0.0319	3.58	0.391	0.562	Wald	BCR Signaling, MAPK Signaling	NM_001166493.1:940
Trpm7-mRNA	-0.0646	0.0721	-0.206	0.0766	0.956	0.867	1.05	0.391	0.562	loglinear	Senescence & Quiescence	NM_021450.2:3845
Mif-mRNA	-0.0881	0.0983	-0.281	0.105	0.941	0.823	1.08	0.391	0.562	loglinear	Other Interleukin Signaling	NM_010798.3:116
Klrd1-mRNA	-0.875	0.983	-2.8	1.05	0.545	0.143	2.07	0.396	0.568	Wald	Cytotoxicity, DAP12 Signaling, NK Exhaustion, NK Receptors	NM_010654.2:434
Cxcl9-mRNA	1.26	1.43	-1.55	4.07	2.39	0.341	16.8	0.403	0.575	Wald	Chemokine Signaling, TLR Signaling	NM_008599.4:112
Vdac1-mRNA	-0.0577	0.0686	-0.192	0.0767	0.961	0.875	1.05	0.42	0.598	loglinear	Senescence & Quiescence	NM_011694.4:562
H2-Eb1-mRNA	0.294	0.355	-0.401	0.988	1.23	0.757	1.98	0.427	0.607	lm.nb	Antigen Presentation, PD1 Signaling	NM_010382.2:744
Havcr2-mRNA	-3.36	4.5	-12.2	5.45	0.0972	0.000216	43.6	0.473	0.671	Wald	IL-2 Signaling, NK Activity, NK Exhaustion, T Cell Checkpoint Signaling, T Cell Exhaustion	NM_134250.2:134
Hdc-mRNA	5.91	8.41	-10.6	22.4	60	0.000658	5470000	0.5	0.706	Wald		NM_008230.4:745
Tnfsf4-mRNA	1.08	1.54	-1.95	4.1	2.11	0.26	17.2	0.502	0.707	Wald	T Cell Checkpoint Signaling	NM_009452.2:346
Nfatc3-mRNA	0.0646	0.0987	-0.129	0.258	1.05	0.915	1.2	0.528	0.739	loglinear	BCR Signaling, MAPK Signaling, Senescence & Quiescence, TCR Signaling	NM_010901.2:2260
Glud1-mRNA	0.0425	0.065	-0.0848	0.17	1.03	0.943	1.12	0.528	0.739	loglinear	Glutamine Metabolism	NM_008133.4:1495
Zbtb16-mRNA	-0.826	1.26	-3.3	1.65	0.564	0.101	3.13	0.529	0.739	Wald	Antigen Presentation	NM_001033324.3:388
Il10-mRNA	3.58	5.48	-7.17	14.3	11.9	0.00696	20400	0.53	0.739	Wald	IL-10 Signaling, NK Exhaustion	NM_010548.2:250
Cd276-mRNA	-1.18	1.83	-4.77	2.42	0.442	0.0366	5.35	0.537	0.744	Wald	T Cell Checkpoint Signaling	NM_133983.4:740
Gsk3b-mRNA	0.0576	0.0902	-0.119	0.234	1.04	0.921	1.18	0.538	0.744	loglinear	BCR Signaling, Cell Cycle, Epigenetic Modification, PI3K-AKT Pathway, TCR Signaling, mTOR Signaling	NM_019827.3:2215
Fzd7-mRNA	-1.99	3.13	-8.14	4.15	0.251	0.00356	17.7	0.541	0.747	Wald	mTOR Signaling	NM_008057.3:1084
Pdgfra-mRNA	0.663	1.09	-1.48	2.8	1.58	0.359	6.98	0.559	0.769	Wald	JAKSTAT Signaling, MAPK Signaling, PI3K-AKT Pathway	NM_011058.2:240
Lamp1-mRNA	-0.0683	0.116	-0.296	0.159	0.954	0.814	1.12	0.569	0.782	lm.nb	NK Activity, NK Exhaustion	NM_010684.2:1248
Lef1-mRNA	-0.594	1.02	-2.59	1.4	0.662	0.167	2.63	0.573	0.785	Wald	Epigenetic Modification	NM_001276402.1:1957
Osmr-mRNA	1.05	1.84	-2.56	4.67	2.07	0.169	25.4	0.582	0.796	Wald	IL-6 Signaling, JAKSTAT Signaling	NM_011019.3:395
E2f2-mRNA	-0.929	1.72	-4.29	2.44	0.525	0.051	5.41	0.602	0.82	Wald	Cell Cycle, Senescence & Quiescence	NM_177733.7:1346
Lif-mRNA	1.43	2.67	-3.8	6.67	2.7	0.0718	101	0.605	0.821	Wald	Epigenetic Modification, IL-10 Signaling, IL-6 Signaling, JAKSTAT Signaling, Other Interleukin Signaling, TNF Signaling	NM_008501.2:400
Klrk1-mRNA	0.941	1.78	-2.55	4.44	1.92	0.17	21.6	0.61	0.825	Wald	Cytotoxicity, DAP12 Signaling, NK Activity, NK Exhaustion	NM_001083322.1:144
Lck-mRNA	0.533	1.01	-1.45	2.51	1.45	0.367	5.7	0.61	0.825	Wald	CTLA4 Signaling, Cytotoxicity, DAP12 Signaling, NF-kB Signaling, PD1 Signaling, TCR Signaling	NM_010693.2:1180
Fcrlb-mRNA	1.6	3.05	-4.38	7.57	3.02	0.0479	191	0.614	0.827	Wald	B Cell Exhaustion, BCR Signaling	NM_001029984.2:266
Nfatc2-mRNA	-0.977	2.02	-4.94	2.99	0.508	0.0325	7.93	0.641	0.861	Wald	BCR Signaling, Senescence & Quiescence, TCR Signaling	NM_001037177.1:1559
Lair1-mRNA	-1.15	2.41	-5.89	3.58	0.449	0.0169	11.9	0.644	0.863	Wald	B Cell Exhaustion, NK Receptors	NM_001113474.1:793
Cdc14b-mRNA	-0.789	1.75	-4.21	2.63	0.579	0.0541	6.2	0.662	0.885	Wald	Cell Cycle	NM_172587.3:612
Mcm7-mRNA	-1.27	2.86	-6.87	4.32	0.413	0.00855	20	0.666	0.888	Wald	Cell Cycle	NM_008568.2:260
Ahr-mRNA	3.1	7.08	-10.8	17	8.56	0.000566	129000	0.672	0.894	Wald	Myeloid Immune Evasion, T Cell Exhaustion	NM_013464.4:1327
Spib-mRNA	0.508	1.17	-1.78	2.8	1.42	0.29	6.96	0.674	0.894	Wald		NM_019866.1:54
Il21r-mRNA	0.523	1.26	-1.95	2.99	1.44	0.259	7.97	0.688	0.909	Wald	IL-2 Signaling, NK Activity	NM_021887.1:619
Il1rl1-mRNA	0.831	2.01	-3.11	4.77	1.78	0.116	27.2	0.689	0.909	Wald	IL-1 Signaling	NM_001025602.2:815
Ifng-mRNA	0.573	1.44	-2.25	3.4	1.49	0.21	10.6	0.7	0.922	Wald	Hypoxia Response, NK Exhaustion, TGF-beta Signaling, Type II Interferon	NM_008337.3:402
Tnfsf9-mRNA	2.66	7.01	-11.1	16.4	6.33	0.00046	87000	0.713	0.936	Wald	Anergy, T Cell Checkpoint Signaling, T Cell Exhaustion	NM_009404.3:292
Itpr1-mRNA	1.16	3.14	-4.99	7.31	2.24	0.0316	159	0.719	0.941	Wald	BCR Signaling, Senescence & Quiescence	NM_010585.2:660
Plcg1-mRNA	-0.921	2.57	-5.95	4.11	0.528	0.0162	17.2	0.728	0.95	Wald	Cytotoxicity, DAP12 Signaling, Hypoxia Response, NF-kB Signaling, TCR Signaling	NM_021280.3:3866
Trim29-mRNA	-0.976	2.74	-6.35	4.39	0.509	0.0123	21	0.73	0.951	Wald	Type II Interferon	NM_023655.2:767
Klrc1-mRNA	0.451	1.3	-2.09	2.99	1.37	0.235	7.97	0.736	0.954	Wald	Cytotoxicity, NK Exhaustion, NK Receptors	NM_001136068.1:68
Hdac9-mRNA	1.42	4.1	-6.62	9.45	2.67	0.0102	702	0.737	0.954	Wald	Epigenetic Modification, Notch Signaling	NM_024124.2:1520
H2-Ob-mRNA	-0.151	0.441	-1.02	0.714	0.9	0.494	1.64	0.739	0.954	lm.nb	Antigen Presentation, PD1 Signaling	NM_010389.3:198
Sesn2-mRNA	-1.03	3.01	-6.92	4.87	0.49	0.00823	29.2	0.74	0.954	Wald	Senescence & Quiescence, mTOR Signaling	NM_144907.1:1416
Ighm-mRNA	0.154	0.461	-0.748	1.06	1.11	0.595	2.08	0.744	0.957	lm.nb	BCR Signaling	ENSMUST00000103426.1:839
Acat2-mRNA	0.955	2.92	-4.77	6.68	1.94	0.0367	102	0.751	0.961	Wald	Fatty Acid Metabolism	NM_009338.3:1876
Gata6-mRNA	-0.622	1.91	-4.36	3.11	0.65	0.0488	8.66	0.752	0.961	Wald	Hypoxia Response	NM_010258.3:2065
Card11-mRNA	-0.872	2.88	-6.52	4.78	0.546	0.0109	27.4	0.769	0.981	Wald	BCR Signaling, NF-kB Signaling, TCR Signaling	NM_175362.2:545
Ldha-mRNA	0.0263	0.09	-0.15	0.203	1.02	0.901	1.15	0.776	0.985	loglinear	Anergy, Glycolysis and Glucose Import, Hypoxia Response	NM_010699.1:255
Cd19-mRNA	0.348	1.19	-1.98	2.68	1.27	0.253	6.4	0.776	0.985	Wald	BCR Signaling	NM_009844.2:1118
Cdkn2c-mRNA	-2.38	8.42	-18.9	14.1	0.192	2.08e-06	17800	0.784	0.992	Wald	Cell Cycle, Senescence & Quiescence	NM_007671.2:265
Gzme-mRNA	-0.281	1.03	-2.29	1.73	0.823	0.204	3.32	0.79	0.997	Wald	Cytotoxicity	NM_010373.3:114
Prdm1-mRNA	1.19	4.39	-7.42	9.81	2.29	0.00584	895	0.792	0.997	Wald	NK Activity	NM_007548.3:1440
Dcn-mRNA	0.579	2.18	-3.69	4.85	1.49	0.0773	28.8	0.797	0.997	Wald	TGF-beta Signaling	NM_007833.4:230
Il6st-mRNA	-0.808	3.13	-6.94	5.33	0.571	0.00813	40.1	0.802	0.997	Wald	IL-6 Signaling	NM_010560.2:2325
Itgax-mRNA	-0.121	0.49	-1.08	0.839	0.92	0.473	1.79	0.81	0.997	lm.nb	B Cell Exhaustion, Other Interleukin Signaling	NM_021334.2:327
Nfatc1-mRNA	-0.658	2.66	-5.87	4.56	0.634	0.0171	23.5	0.81	0.997	Wald	BCR Signaling, MAPK Signaling, Senescence & Quiescence, TCR Signaling	NM_016791.4:1570
Il1r1-mRNA	0.435	1.76	-3.01	3.88	1.35	0.124	14.7	0.81	0.997	Wald	IL-1 Signaling, IL-10 Signaling, NF-kB Signaling	NM_001123382.1:820
Lilra5-mRNA	-0.408	1.67	-3.69	2.87	0.754	0.0776	7.32	0.813	0.997	Wald	BCR Signaling	NM_001081239.2:725
Bmp2-mRNA	-0.792	3.31	-7.29	5.7	0.578	0.0064	52.1	0.816	0.997	Wald	TGF-beta Signaling	NM_007553.2:885
Rorg-mRNA	-0.345	1.45	-3.18	2.49	0.787	0.111	5.61	0.817	0.997	Wald	Other Interleukin Signaling	NM_011281.3:103
Rora-mRNA	-1.84	8.01	-17.5	13.9	0.28	5.22e-06	15000	0.824	0.997	Wald	Hypoxia Response, Other Interleukin Signaling	NM_013646.1:1045
Cd244a-mRNA	-0.795	3.57	-7.8	6.21	0.576	0.00449	74.1	0.829	0.997	Wald	Cytotoxicity, NK Activity, NK Exhaustion, NK Receptors, T Cell Exhaustion	NM_018729.2:262
Mbd3-mRNA	-0.0208	0.0945	-0.206	0.164	0.986	0.867	1.12	0.83	0.997	lm.nb	Epigenetic Modification	NM_013595.2:420
Prkdc-mRNA	-0.697	3.18	-6.93	5.53	0.617	0.00822	46.3	0.831	0.997	Wald	Cell Cycle	NM_011159.2:3108
Gnas-mRNA	-0.0203	0.094	-0.204	0.164	0.986	0.868	1.12	0.833	0.997	lm.nb	Epigenetic Modification	NM_010309.3:2592
Bcl2l1-mRNA	0.0512	0.237	-0.414	0.516	1.04	0.751	1.43	0.834	0.997	lm.nb	Apoptosis, PI3K-AKT Pathway	NM_009743.4:200
Uhrf1-mRNA	0.512	2.41	-4.21	5.24	1.43	0.0539	37.7	0.837	0.997	Wald	Epigenetic Modification	NM_001111078.1:199
Jak3-mRNA	0.759	3.58	-6.27	7.78	1.69	0.013	220	0.837	0.997	Wald	JAKSTAT Signaling	NM_010589.5:145
Telo2-mRNA	-0.338	1.64	-3.55	2.87	0.791	0.0855	7.32	0.841	0.997	Wald	mTOR Signaling	NM_001163661.1:1770
Nr4a1-mRNA	-0.324	1.61	-3.47	2.82	0.799	0.0901	7.08	0.845	0.997	Wald	MAPK Signaling, PI3K-AKT Pathway	NM_010444.1:1315
Lpl-mRNA	0.0628	0.314	-0.552	0.677	1.04	0.682	1.6	0.845	0.997	lm.nb	PPAR signaling	NM_008509.2:802
Dgka-mRNA	-0.694	3.52	-7.58	6.2	0.618	0.00521	73.4	0.848	0.997	Wald	Anergy, T Cell Exhaustion	NM_016811.2:536
Trim35-mRNA	0.0269	0.144	-0.256	0.309	1.02	0.838	1.24	0.856	0.997	lm.nb	Type II Interferon	NM_029979.3:1410
Lilra6-mRNA	0.298	1.59	-2.83	3.42	1.23	0.141	10.7	0.856	0.997	Wald	B Cell Exhaustion, BCR Signaling	NM_011090.2:424
Casp9-mRNA	-0.707	3.86	-8.27	6.85	0.612	0.00324	116	0.859	0.997	Wald	Apoptosis, PI3K-AKT Pathway	NM_015733.5:842
Ptprs-mRNA	-0.538	2.94	-6.29	5.22	0.689	0.0127	37.2	0.859	0.997	Wald	Anergy	NM_011218.2:4675
Pctp-mRNA	-1.15	6.33	-13.5	11.3	0.452	8.35e-05	2440	0.86	0.997	Wald	Fatty Acid Metabolism	NM_008796.3:197
Sesn3-mRNA	0.286	1.6	-2.84	3.42	1.22	0.139	10.7	0.862	0.997	Wald	Senescence & Quiescence	NM_030261.4:1330
Klf2-mRNA	-0.0676	0.39	-0.832	0.697	0.954	0.562	1.62	0.866	0.997	lm.nb	Senescence & Quiescence	NM_008452.2:105
Ltbp1-mRNA	-0.499	2.93	-6.25	5.25	0.708	0.0131	38.1	0.869	0.997	Wald	TGF-beta Signaling	NM_019919.2:5280
Cd22-mRNA	-0.933	5.55	-11.8	9.94	0.524	0.00028	979	0.87	0.997	Wald	B Cell Exhaustion, BCR Signaling, NK Receptors	NM_001043317.2:865
Creb3l2-mRNA	-0.479	2.85	-6.07	5.11	0.718	0.0149	34.5	0.87	0.997	Wald	PI3K-AKT Pathway, TNF Signaling	NM_178661.4:848
Cd200r1-mRNA	-0.0279	0.167	-0.355	0.299	0.981	0.782	1.23	0.871	0.997	lm.nb	T Cell Checkpoint Signaling	NM_021325.3:1090
Cdc25a-mRNA	1.31	8.41	-15.2	17.8	2.48	2.72e-05	226000	0.879	0.997	Wald	Cell Cycle, Senescence & Quiescence	NM_007658.3:855
Pdcd1lg2-mRNA	0.23	1.58	-2.87	3.33	1.17	0.137	10	0.887	0.997	Wald	B Cell Memory, PD1 Signaling, T Cell Checkpoint Signaling	NM_021396.2:875
Iglc1-mRNA	0.239	1.66	-3.02	3.5	1.18	0.123	11.3	0.889	0.997	Wald	BCR Signaling	ENSMUST00000200568.1:318
Cdkn1c-mRNA	-0.435	3.03	-6.38	5.51	0.74	0.012	45.7	0.889	0.997	Wald	Cell Cycle	NM_009876.4:690
Irf4-mRNA	-0.27	1.94	-4.08	3.54	0.829	0.0592	11.6	0.893	0.997	Wald	Epigenetic Modification, Other Interleukin Signaling, T Cell Exhaustion, Type I Interferon, Type II Interferon	NM_013674.1:635
Got2-mRNA	-0.403	2.97	-6.22	5.42	0.757	0.0134	42.8	0.895	0.997	Wald	Glutamine Metabolism	NM_010325.2:134
Ldhal6b-mRNA	-0.242	1.85	-3.86	3.38	0.845	0.0687	10.4	0.899	0.997	Wald	Glycolysis and Glucose Import, Hypoxia Response	NM_175349.2:560
Mras-mRNA	-0.415	3.18	-6.66	5.83	0.75	0.00991	56.7	0.899	0.997	Wald	MAPK Signaling, Senescence & Quiescence	NM_008624.3:842
Mapk8-mRNA	1.08	8.41	-15.4	17.6	2.11	2.29e-05	194000	0.901	0.997	Wald	AP-1 Signaling, MAPK Signaling	NM_016700.3:970
Scp2-mRNA	-0.756	5.96	-12.4	10.9	0.592	0.000179	1960	0.902	0.997	Wald	PPAR signaling	NM_011327.4:410
Ptger4-mRNA	1	8.08	-14.8	16.8	2	3.42e-05	117000	0.904	0.997	Wald	T Cell Exhaustion	NM_008965.1:315
Ccl21a/b/c-mRNA	-0.184	1.49	-3.1	2.73	0.88	0.117	6.63	0.904	0.997	Wald	Chemokine Signaling, NF-kB Signaling	NM_011124.4:170
Foxo1-mRNA	-0.479	4.02	-8.35	7.39	0.718	0.00306	168	0.908	0.997	Wald	Other Interleukin Signaling, Senescence & Quiescence	NM_019739.3:1361
Gata3-mRNA	0.229	2.05	-3.78	4.24	1.17	0.0727	18.9	0.913	0.997	Wald	Epigenetic Modification, Other Interleukin Signaling	NM_008091.3:1429
Ulbp1-mRNA	0.344	3.11	-5.75	6.44	1.27	0.0186	86.7	0.914	0.997	Wald	Cytotoxicity, NK Activity	NM_029975.2:595
Pecam1-mRNA	0.122	1.18	-2.18	2.43	1.09	0.22	5.38	0.92	0.997	Wald	T Cell Checkpoint Signaling	NM_008816.2:1100
Mmp3-mRNA	0.152	1.48	-2.75	3.05	1.11	0.149	8.29	0.92	0.997	Wald	TNF Signaling	NM_010809.1:916
Nbea-mRNA	-0.152	1.51	-3.12	2.82	0.9	0.115	7.05	0.922	0.997	Wald	Notch Signaling	NM_030595.1:2236
Siglecf-mRNA	-0.218	2.25	-4.62	4.19	0.86	0.0406	18.2	0.925	0.997	Wald	Myeloid Immune Evasion	NM_145581.1:355
Ccnb1-mRNA	-0.25	2.76	-5.67	5.16	0.841	0.0197	35.9	0.93	0.997	Wald	Cell Cycle, Epigenetic Modification, Senescence & Quiescence	NM_172301.3:816
Acsl3-mRNA	-0.213	2.36	-4.83	4.41	0.863	0.0351	21.2	0.93	0.997	Wald	Fatty Acid Metabolism, PPAR signaling	NM_001136222.1:490
Ccnt2-mRNA	0.403	4.49	-8.41	9.21	1.32	0.00295	593	0.93	0.997	Wald	TGF-beta Signaling	NM_028399.1:1184
Cxcr3-mRNA	-0.141	1.59	-3.26	2.98	0.907	0.104	7.88	0.931	0.997	Wald	B Cell Exhaustion, Chemokine Signaling	NM_009910.2:605
Trdv4-mRNA	0.147	1.69	-3.16	3.46	1.11	0.112	11	0.933	0.997	Wald	TCR Signaling	Tcr_298.1:105
Klrg1-mRNA	0.117	1.34	-2.52	2.75	1.08	0.174	6.74	0.933	0.997	Wald	NK Receptors, T Cell Exhaustion	NM_016970.1:473
Ppp2r1b-mRNA	0.704	8.41	-15.8	17.2	1.63	1.78e-05	149000	0.935	0.997	Wald	CTLA4 Signaling, Glycolysis and Glucose Import, PI3K-AKT Pathway	NM_028614.3:116
Hdac7-mRNA	-0.162	1.99	-4.06	3.74	0.894	0.0599	13.3	0.937	0.997	Wald	Epigenetic Modification, Notch Signaling	NM_001204275.1:1990
Tnfrsf17-mRNA	-0.129	1.73	-3.51	3.25	0.915	0.0877	9.54	0.942	0.997	Wald		NM_011608.1:216
Atm-mRNA	-0.485	6.57	-13.4	12.4	0.714	9.52e-05	5360	0.943	0.997	Wald	Cell Cycle, Epigenetic Modification, NF-kB Signaling, Senescence & Quiescence	NM_007499.2:5543
B4galt1-mRNA	-0.00672	0.0929	-0.189	0.175	0.995	0.877	1.13	0.944	0.997	loglinear	Notch Signaling	NM_022305.4:1788
Il5-mRNA	-0.0882	1.22	-2.49	2.31	0.941	0.178	4.97	0.944	0.997	Wald	IL-2 Signaling	NM_010558.1:177
Trgv5-mRNA	0.125	1.74	-3.29	3.54	1.09	0.102	11.6	0.944	0.997	Wald	TCR Signaling	Tcr_050.1:75
Klrb1a-mRNA	0.125	1.77	-3.35	3.6	1.09	0.098	12.1	0.945	0.997	Wald	NK Receptors	NM_001159902.1:740
Pias2-mRNA	0.283	4.02	-7.59	8.15	1.22	0.00519	285	0.945	0.997	Wald	JAKSTAT Signaling	NM_001164167.1:480
Dusp9-mRNA	-0.103	1.53	-3.09	2.89	0.931	0.117	7.4	0.948	0.997	Wald	MAPK Signaling	NM_029352.3:1212
Rorgt-mRNA	-0.103	1.57	-3.18	2.97	0.931	0.11	7.85	0.949	0.997	Wald	Other Interleukin Signaling	NM_001293734.1:20
H2-DMb2-mRNA	-0.0844	1.3	-2.62	2.46	0.943	0.162	5.48	0.949	0.997	Wald	Antigen Presentation, PD1 Signaling	NM_010388.4:195
Ehhadh-mRNA	-0.456	7.63	-15.4	14.5	0.729	2.3e-05	23200	0.954	0.997	Wald	Fatty Acid Metabolism, PPAR signaling	NM_023737.3:856
Sfn-mRNA	-0.101	1.72	-3.47	3.27	0.932	0.09	9.66	0.954	0.997	Wald	Cell Cycle	NM_018754.2:447
Chrdl1-mRNA	-0.0981	1.67	-3.38	3.18	0.934	0.0961	9.08	0.955	0.997	Wald	TGF-beta Signaling	NM_001114385.1:1218
Cd79b-mRNA	-0.0259	0.464	-0.934	0.883	0.982	0.523	1.84	0.957	0.997	lm.nb	BCR Signaling	NM_008339.2:330
Adh1-mRNA	0.463	8.42	-16	17	1.38	1.49e-05	127000	0.957	0.997	Wald	Fatty Acid Metabolism, Glycolysis and Glucose Import	NM_007409.3:320
Phc3-mRNA	-0.00615	0.113	-0.228	0.215	0.996	0.854	1.16	0.958	0.997	loglinear	Senescence & Quiescence	NM_153421.1:1660
Alox5-mRNA	-0.132	2.55	-5.13	4.87	0.913	0.0285	29.2	0.96	0.997	Wald	IL-1 Signaling, Other Interleukin Signaling	NM_009662.2:1975
Nprl3-mRNA	0.143	2.81	-5.36	5.64	1.1	0.0244	49.9	0.96	0.997	Wald	mTOR Signaling	NM_181569.3:870
Dvl1-mRNA	0.391	7.79	-14.9	15.7	1.31	3.34e-05	51500	0.961	0.997	Wald	Notch Signaling, mTOR Signaling	NM_010091.3:1530
Ceacam1-mRNA	0.0123	0.257	-0.491	0.515	1.01	0.712	1.43	0.963	0.997	lm.nb	NK Receptors	NM_001039185.1:294
Pbx3-mRNA	-0.267	6.49	-13	12.4	0.831	0.000124	5580	0.968	0.997	Wald	T Cell Exhaustion	NM_016768.1:706
Ppp2r5e-mRNA	-0.346	8.41	-16.8	16.1	0.787	8.61e-06	71900	0.968	0.997	Wald	CTLA4 Signaling, PI3K-AKT Pathway	NM_012024.2:4010
Tgfb2-mRNA	-0.124	3.06	-6.12	5.88	0.918	0.0143	58.7	0.969	0.997	Wald	Senescence & Quiescence, TGF-beta Signaling	NM_009367.1:1685
Anapc4-mRNA	0.335	8.41	-16.1	16.8	1.26	1.38e-05	115000	0.969	0.997	Wald	Cell Cycle, Senescence & Quiescence	NM_024213.2:942
Itpr2-mRNA	0.229	5.76	-11.1	11.5	1.17	0.000467	2940	0.969	0.997	Wald	BCR Signaling, Senescence & Quiescence	NM_010586.1:4365
Pycr2-mRNA	0.239	6.55	-12.6	13.1	1.18	0.000161	8650	0.972	0.997	Wald	Glutamine Metabolism	NM_133705.2:284
Cntf-mRNA	0.0728	2.07	-3.98	4.12	1.05	0.0634	17.4	0.973	0.997	Wald	IL-6 Signaling, JAKSTAT Signaling	NM_170786.2:507
Fadd-mRNA	-0.178	5.42	-10.8	10.4	0.884	0.00056	1400	0.975	0.997	Wald	Apoptosis, TLR Signaling, TNF Signaling	NM_010175.6:337
Mcm5-mRNA	-0.219	7.37	-14.7	14.2	0.859	3.87e-05	19100	0.977	0.997	Wald	Cell Cycle	NM_001302540.1:208
Mysm1-mRNA	0.208	8.41	-16.3	16.7	1.15	1.26e-05	106000	0.981	0.997	Wald	Epigenetic Modification	NM_177239.2:386
Ppm1f-mRNA	0.122	5.16	-10	10.2	1.09	0.000979	1210	0.982	0.997	Wald	Epigenetic Modification	NM_176833.4:747
Cd163-mRNA	-0.0599	2.62	-5.19	5.07	0.959	0.0274	33.6	0.982	0.997	Wald	Myeloid Immune Evasion	NM_053094.2:3225
Atr-mRNA	0.192	8.41	-16.3	16.7	1.14	1.25e-05	105000	0.982	0.997	Wald	Cell Cycle, Senescence & Quiescence	NM_019864.1:4392
Tpsb2-mRNA	0.0471	2.21	-4.28	4.38	1.03	0.0514	20.8	0.983	0.997	Wald		NM_010781.3:502
Nkg7-mRNA	0.0216	1.02	-1.97	2.02	1.02	0.255	4.05	0.984	0.997	Wald	Cytotoxicity	NM_024253.4:530
Btrc-mRNA	-0.0945	5.2	-10.3	10.1	0.937	0.000802	1090	0.986	0.997	Wald	Antigen Presentation, BCR Signaling, IL-1 Signaling, Other Interleukin Signaling, Senescence & Quiescence, TCR Signaling, TLR Signaling	NM_009771.3:863
E2f1-mRNA	-0.131	8.42	-16.6	16.4	0.913	9.87e-06	84500	0.988	0.997	Wald	Cell Cycle, Hypoxia Response, Notch Signaling, Senescence & Quiescence	NM_007891.4:926
Cxcr6-mRNA	-0.0251	1.82	-3.6	3.55	0.983	0.0826	11.7	0.989	0.997	Wald	Chemokine Signaling	NM_030712.4:650
Trim33-mRNA	0.0497	4.1	-7.98	8.08	1.04	0.00396	271	0.991	0.997	Wald	TGF-beta Signaling	NM_001079830.2:2612
Cacnb2-mRNA	-0.0523	4.4	-8.67	8.57	0.964	0.00245	379	0.991	0.997	Wald	MAPK Signaling	NM_023116.3:735
Fbxw4-mRNA	-0.0893	8.11	-16	15.8	0.94	1.55e-05	57100	0.991	0.997	Wald	Antigen Presentation	NM_013907.2:720
Tyk2-mRNA	0.0271	2.95	-5.75	5.8	1.02	0.0186	55.9	0.993	0.997	Wald	IL-10 Signaling, IL-6 Signaling, JAKSTAT Signaling, Other Interleukin Signaling, Type I Interferon	NM_001205312.1:1532
Gys2-mRNA	-0.00743	1.09	-2.15	2.13	0.995	0.226	4.38	0.995	0.997	Wald	PI3K-AKT Pathway	NM_145572.2:1830
Mst1r-mRNA	-0.0136	2.62	-5.14	5.12	0.991	0.0283	34.7	0.996	0.997	Wald	Myeloid Immune Evasion	NM_009074.1:3135
Rara-mRNA	0.00866	2.57	-5.02	5.04	1.01	0.0308	32.8	0.997	0.997	Wald	RAR Signaling	NM_001177302.1:948
