# Supplementary material for: Alzheimer’s disease-associated protective variant Plcg2-P522R modulates peripheral macrophage function in a sex-dimorphic manner
Source: J Neuroinflammation. 2024 Nov 1;21:280. doi: 10.1186/s12974-024-03271-9 (PMC11529260; doi:10.1186/s12974-024-03271-9)
Supplement: Supplementary file 3 — Supplementary Material 3: Figure 8B – DE Results – Male P522R LPS vs Baseline of Male P522R no LPS [file 12974_2024_3271_MOESM3_ESM.csv]

	Log2 fold change	std error (log2)	Lower confidence limit (log2)	Upper confidence limit (log2)	Linear fold change	Lower confidence limit (linear)	Upper confidence limit (linear)	P-value	BH.p.value	method	Gene.sets	probe.ID
Il12a-mRNA	8.66	0.045	8.57	8.74	403	379	429	6e-16	2.93e-13	loglinear	IL-10 Signaling, NK Activity, TLR Signaling	NM_008351.1:355
Il6-mRNA	10.4	0.0676	10.2	10.5	1330	1210	1460	3.64e-15	8.87e-13	loglinear	IL-6 Signaling	NM_031168.1:40
Ccl3-mRNA	7.12	0.0753	6.98	7.27	139	126	154	1.75e-13	2.84e-11	loglinear	Chemokine Signaling, IL-10 Signaling, T Cell Exhaustion, TLR Signaling	NM_011337.2:219
Nfkb2-mRNA	3.86	0.0591	3.75	3.98	14.5	13.4	15.7	3.33e-12	3.49e-10	loglinear	NF-kB Signaling	NM_019408.2:1150
Il1b-mRNA	12.2	0.188	11.8	12.6	4650	3600	6000	3.57e-12	3.49e-10	lm.nb	IL-1 Signaling	NM_008361.3:108
Mmp14-mRNA	3.52	0.0609	3.4	3.64	11.5	10.6	12.5	8.88e-12	6.8e-10	loglinear	TNF Signaling	NM_008608.3:554
Jak2-mRNA	3.67	0.0643	3.55	3.8	12.8	11.7	13.9	9.76e-12	6.8e-10	loglinear	Epigenetic Modification, IL-6 Signaling, JAKSTAT Signaling, Type II Interferon	NM_008413.2:1049
Xaf1-mRNA	5.19	0.105	4.98	5.39	36.5	31.6	42	3.01e-11	1.53e-09	loglinear	Type I Interferon	NM_001037713.3:100
Cd274-mRNA	4.3	0.0874	4.12	4.47	19.6	17.4	22.1	3.26e-11	1.53e-09	loglinear	PD1 Signaling, T Cell Checkpoint Signaling	NM_021893.2:515
Ccl2-mRNA	6.08	0.126	5.83	6.33	67.6	57	80.2	3.65e-11	1.53e-09	lm.nb	Chemokine Signaling, NF-kB Signaling	NM_011333.3:415
Cflar-mRNA	3.43	0.0714	3.29	3.57	10.8	9.81	11.9	3.86e-11	1.53e-09	loglinear	Apoptosis, Hypoxia Response, NF-kB Signaling, TNF Signaling	NM_207653.3:990
Cd14-mRNA	3.24	0.0674	3.11	3.37	9.44	8.61	10.3	3.91e-11	1.53e-09	loglinear	Antigen Presentation, MAPK Signaling, Myeloid Immune Evasion, NF-kB Signaling, TLR Signaling	NM_009841.3:235
Cd38-mRNA	6.06	0.127	5.81	6.31	66.6	56	79.2	4.14e-11	1.53e-09	lm.nb	Myeloid Immune Evasion	NM_007646.5:545
Il1a-mRNA	8.45	0.179	8.09	8.8	349	273	445	4.57e-11	1.53e-09	lm.nb	IL-1 Signaling, IL-10 Signaling, Senescence & Quiescence	NM_010554.4:225
Lcp2-mRNA	3.26	0.0695	3.12	3.4	9.57	8.71	10.5	4.72e-11	1.53e-09	loglinear	Cytotoxicity, DAP12 Signaling, TCR Signaling	NM_010696.4:523
Ccl5-mRNA	10	0.215	9.6	10.4	1040	778	1400	5.02e-11	1.53e-09	lm.nb	Chemokine Signaling, IL-10 Signaling, TLR Signaling, TNF Signaling	NM_013653.1:165
Tlr2-mRNA	4.2	0.0923	4.02	4.38	18.4	16.2	20.9	5.97e-11	1.71e-09	loglinear	PI3K-AKT Pathway, TLR Signaling	NM_011905.3:2370
Bst2-mRNA	3.69	0.0817	3.53	3.85	12.9	11.5	14.4	6.39e-11	1.73e-09	loglinear	Type I Interferon	NM_198095.2:113
Ifit3/3b-mRNA	9.63	0.238	9.17	10.1	794	575	1100	1.51e-10	3.73e-09	lm.nb	Type I Interferon	NM_010501.2:846
Sp100-mRNA	3.25	0.0804	3.09	3.41	9.53	8.54	10.6	1.53e-10	3.73e-09	loglinear	Type II Interferon	NM_013673.3:410
Ccl4-mRNA	8.59	0.217	8.17	9.02	386	287	518	1.84e-10	4.27e-09	lm.nb	Chemokine Signaling, IL-10 Signaling, NF-kB Signaling, TLR Signaling	NM_013652.1:140
Oas1a-mRNA	3.5	0.0925	3.32	3.68	11.3	9.97	12.8	2.62e-10	5.58e-09	loglinear	Type I Interferon, Type II Interferon	NM_145211.2:471
Psmb10-mRNA	3.35	0.0889	3.17	3.52	10.2	9.03	11.5	2.71e-10	5.58e-09	loglinear	Antigen Presentation, BCR Signaling	NM_013640.3:401
Cxcl2-mRNA	7.63	0.204	7.23	8.03	199	150	262	2.86e-10	5.58e-09	lm.nb	IL-10 Signaling, NF-kB Signaling, TNF Signaling	NM_009140.2:765
Stat1-mRNA	3.89	0.104	3.69	4.09	14.8	12.9	17.1	2.86e-10	5.58e-09	loglinear	JAKSTAT Signaling, Notch Signaling, TLR Signaling	NM_009283.3:1590
Nfkbia-mRNA	3.87	0.107	3.66	4.08	14.7	12.7	17	3.75e-10	7.04e-09	lm.nb	NF-kB Signaling, TCR Signaling	NM_010907.2:646
Socs3-mRNA	6.99	0.196	6.6	7.37	127	97.2	166	4.22e-10	7.59e-09	lm.nb	IL-6 Signaling, JAKSTAT Signaling, TNF Signaling, Type I Interferon, Type II Interferon	NM_007707.2:585
Rnf213-mRNA	4.91	0.14	4.64	5.18	30.1	24.9	36.3	4.73e-10	7.59e-09	loglinear	Antigen Presentation	XM_006534633.1:7285
Vsir-mRNA	-2.73	0.0778	-2.88	-2.58	0.151	0.136	0.168	4.76e-10	7.59e-09	loglinear	T Cell Checkpoint Signaling	NM_028732.4:384
Nfkb1-mRNA	3.04	0.0866	2.87	3.21	8.21	7.3	9.24	4.79e-10	7.59e-09	loglinear	NF-kB Signaling	NM_008689.2:2125
Timp1-mRNA	5.68	0.162	5.36	6	51.3	41.2	64	4.82e-10	7.59e-09	lm.nb	Hypoxia Response, IL-10 Signaling, Other Interleukin Signaling	NM_011593.2:436
Tnf-mRNA	5.63	0.163	5.31	5.95	49.5	39.7	61.7	5.29e-10	8.07e-09	lm.nb	IL-10 Signaling, TNF Signaling	NM_013693.2:514
Pml-mRNA	2.99	0.0871	2.82	3.16	7.96	7.07	8.96	5.65e-10	8.36e-09	loglinear	Epigenetic Modification, Type II Interferon	NM_008884.5:616
Itgal-mRNA	2.6	0.0766	2.45	2.75	6.06	5.46	6.72	6.19e-10	8.89e-09	loglinear	Cytotoxicity	NM_008400.2:950
Tlr1-mRNA	2.25	0.0707	2.11	2.39	4.77	4.33	5.25	1.02e-09	1.43e-08	loglinear	TLR Signaling	NM_030682.1:805
Psme2/2b-mRNA	2.84	0.0908	2.67	3.02	7.18	6.35	8.12	1.18e-09	1.6e-08	loglinear	Antigen Presentation, BCR Signaling	NM_001029855.1:476
Ptgs2-mRNA	10.1	0.328	9.47	10.8	1110	710	1730	1.34e-09	1.77e-08	lm.nb	Hypoxia Response, IL-10 Signaling, Myeloid Immune Evasion, NF-kB Signaling, Other Interleukin Signaling, TNF Signaling	NM_011198.3:675
Hgf-mRNA	-2.47	0.083	-2.63	-2.31	0.181	0.161	0.202	1.76e-09	2.24e-08	loglinear	IL-7 Signaling, MAPK Signaling, Other Interleukin Signaling, PI3K-AKT Pathway	NM_010427.5:483
Ifit1-mRNA	10.6	0.358	9.94	11.3	1590	979	2590	1.79e-09	2.24e-08	lm.nb	Type I Interferon	NM_008331.2:890
Lgals9-mRNA	3.12	0.106	2.91	3.33	8.71	7.54	10.1	1.89e-09	2.3e-08	lm.nb	IL-2 Signaling	NM_010708.1:355
Icam1-mRNA	4.03	0.137	3.76	4.3	16.3	13.6	19.7	1.94e-09	2.31e-08	lm.nb	Cytotoxicity, Hypoxia Response, IL-10 Signaling, NF-kB Signaling, Other Interleukin Signaling, TNF Signaling, Type II Interferon	NM_010493.3:355
Rgs2-mRNA	-4.54	0.156	-4.84	-4.23	0.0431	0.0349	0.0532	2.07e-09	2.4e-08	lm.nb	Anergy	NM_009061.2:175
Cebpb-mRNA	2.26	0.0777	2.11	2.41	4.79	4.31	5.32	2.12e-09	2.4e-08	loglinear	AP-1 Signaling, Senescence & Quiescence, TNF Signaling	NM_009883.4:343
Dhrs3-mRNA	-1.99	0.0687	-2.12	-1.86	0.252	0.229	0.276	2.19e-09	2.43e-08	loglinear	RAR Signaling	NM_011303.6:580
Cmklr1-mRNA	2.35	0.0816	2.19	2.51	5.11	4.58	5.71	2.25e-09	2.44e-08	loglinear	Chemokine Signaling	NM_008153.3:445
Rsad2-mRNA	8.46	0.296	7.88	9.04	352	235	527	2.45e-09	2.6e-08	lm.nb	Type I Interferon	NM_021384.4:340
Malt1-mRNA	2.91	0.103	2.71	3.11	7.53	6.55	8.66	2.59e-09	2.67e-08	loglinear	BCR Signaling, NF-kB Signaling, TCR Signaling	NM_172833.2:1196
Oas3-mRNA	4.52	0.16	4.21	4.84	23	18.5	28.6	2.63e-09	2.67e-08	lm.nb	Type I Interferon, Type II Interferon	NM_145226.2:365
Nfkbib-mRNA	2.28	0.0848	2.11	2.44	4.85	4.32	5.44	3.99e-09	3.97e-08	loglinear	BCR Signaling, TCR Signaling	NM_010908.4:382
Cd40-mRNA	5.56	0.208	5.15	5.96	47.1	35.5	62.4	4.08e-09	3.98e-08	lm.nb	B Cell Memory, NF-kB Signaling, T Cell Checkpoint Signaling, TLR Signaling	NM_011611.2:1425
Traf2-mRNA	1.95	0.0733	1.8	2.09	3.85	3.49	4.26	4.36e-09	4.17e-08	loglinear	Apoptosis, MAPK Signaling, NF-kB Signaling, TNF Signaling	NM_009422.2:1334
Cxcl3-mRNA	13.4	0.514	12.4	14.4	10600	5260	21300	5.13e-09	4.81e-08	lm.nb	NF-kB Signaling, TNF Signaling	NM_203320.2:275
Il7r-mRNA	-1.3	0.0505	-1.4	-1.2	0.406	0.379	0.434	5.45e-09	5.02e-08	loglinear	IL-7 Signaling	NM_008372.3:1020
Mx1-mRNA	10.8	0.419	9.93	11.6	1730	977	3050	5.74e-09	5.18e-08	lm.nb	Type I Interferon	NM_010846.1:1886
Fas-mRNA	4	0.156	3.7	4.31	16	13	19.8	5.85e-09	5.19e-08	loglinear	Apoptosis, Cytotoxicity, TNF Signaling	NM_007987.2:95
Tab2-mRNA	1.35	0.0547	1.25	1.46	2.55	2.37	2.75	7.68e-09	6.59e-08	loglinear	IL-1 Signaling, MAPK Signaling, NF-kB Signaling, Other Interleukin Signaling, TCR Signaling, TLR Signaling, TNF Signaling	NM_138667.2:2015
Rasgrp1-mRNA	7.26	0.294	6.68	7.84	153	103	228	7.7e-09	6.59e-08	lm.nb	BCR Signaling, MAPK Signaling, NK Activity, TCR Signaling	NM_011246.2:416
Ptprj-mRNA	2.76	0.115	2.54	2.99	6.79	5.81	7.95	9.86e-09	8.3e-08	lm.nb	TCR Signaling	NM_001135657.1:555
Cxcl1-mRNA	8.38	0.356	7.68	9.07	333	205	539	1.13e-08	9.31e-08	lm.nb	Chemokine Signaling, NF-kB Signaling, TNF Signaling	NM_008176.3:245
Fos-mRNA	-2.73	0.117	-2.96	-2.5	0.151	0.129	0.177	1.21e-08	9.88e-08	loglinear	AP-1 Signaling	NM_010234.2:900
Lrrk2-mRNA	1.34	0.0587	1.22	1.45	2.53	2.34	2.74	1.43e-08	1.15e-07	loglinear	Epigenetic Modification	NM_025730.3:4475
Gbp2-mRNA	6.53	0.286	5.97	7.09	92.2	62.5	136	1.46e-08	1.15e-07	lm.nb	Type I Interferon, Type II Interferon	NM_010260.1:1798
Il13ra1-mRNA	2.37	0.105	2.16	2.57	5.15	4.47	5.95	1.62e-08	1.25e-07	lm.nb	Other Interleukin Signaling	NM_133990.4:845
Tnfaip3-mRNA	3.03	0.138	2.76	3.3	8.15	6.76	9.83	1.96e-08	1.5e-07	lm.nb	NF-kB Signaling, TNF Signaling	NM_009397.2:232
Fcgr2b-mRNA	2.55	0.117	2.32	2.78	5.84	4.99	6.85	2.08e-08	1.54e-07	lm.nb	B Cell Exhaustion, BCR Signaling	NM_001077189.1:115
Csf1-mRNA	2.6	0.119	2.36	2.83	6.06	5.15	7.12	2.08e-08	1.54e-07	lm.nb	IL-10 Signaling, MAPK Signaling, TNF Signaling	NM_001113530.1:833
Ms4a4a-mRNA	3.54	0.163	3.22	3.86	11.6	9.29	14.5	2.19e-08	1.6e-07	lm.nb	Myeloid Immune Evasion	XM_003086124.1:252
Ptafr-mRNA	1.16	0.0542	1.06	1.27	2.24	2.08	2.41	2.34e-08	1.65e-07	loglinear	IL-10 Signaling, Type II Interferon	NM_001081211.1:256
Ncf4-mRNA	1.06	0.0492	0.959	1.15	2.08	1.94	2.22	2.34e-08	1.65e-07	loglinear	Antigen Presentation	NM_008677.2:741
Jun-mRNA	-0.987	0.0467	-1.08	-0.895	0.505	0.474	0.538	2.64e-08	1.84e-07	loglinear	AP-1 Signaling, Notch Signaling	NM_010591.2:1783
Icosl-mRNA	4.34	0.206	3.94	4.74	20.3	15.3	26.8	2.71e-08	1.86e-07	loglinear	T Cell Checkpoint Signaling	NM_015790.3:349
Tnfrsf14-mRNA	2.67	0.128	2.42	2.92	6.35	5.34	7.56	3.02e-08	2.02e-07	lm.nb	T Cell Checkpoint Signaling	NM_178931.2:625
Camk2d-mRNA	1.1	0.0527	0.992	1.2	2.14	1.99	2.3	3.02e-08	2.02e-07	loglinear	Epigenetic Modification, Hypoxia Response, Type II Interferon	NM_001025439.1:1315
Gk-mRNA	2.6	0.126	2.36	2.85	6.08	5.13	7.21	3.07e-08	2.03e-07	lm.nb	PPAR signaling	NM_008194.3:1731
Notch2-mRNA	2.02	0.0976	1.83	2.21	4.05	3.55	4.62	3.13e-08	2.04e-07	loglinear	Notch Signaling	NM_010928.1:5110
Jag1-mRNA	2.5	0.121	2.26	2.73	5.64	4.78	6.65	3.24e-08	2.08e-07	lm.nb	Notch Signaling, TNF Signaling	NM_013822.2:2155
Syk-mRNA	1.45	0.0708	1.31	1.59	2.73	2.48	3	3.45e-08	2.16e-07	loglinear	BCR Signaling, Cytotoxicity, DAP12 Signaling, NF-kB Signaling, PI3K-AKT Pathway	NM_001198977.1:1578
Batf-mRNA	3.36	0.164	3.04	3.68	10.2	8.2	12.8	3.47e-08	2.16e-07	lm.nb	AP-1 Signaling, Other Interleukin Signaling, T Cell Exhaustion	NM_016767.2:329
Irak3-mRNA	3.32	0.163	3	3.64	9.98	8	12.5	3.49e-08	2.16e-07	lm.nb	IL-1 Signaling, TLR Signaling	NM_028679.4:842
Fabp4-mRNA	-1.96	0.0963	-2.15	-1.77	0.257	0.226	0.293	3.59e-08	2.19e-07	loglinear	PPAR signaling	NM_024406.3:214
Tnfrsf1b-mRNA	3.03	0.152	2.73	3.32	8.15	6.63	10	4.23e-08	2.55e-07	lm.nb	IL-10 Signaling, Other Interleukin Signaling, TNF Signaling	NM_011610.3:110
Psma6-mRNA	1.99	0.101	1.8	2.19	3.98	3.47	4.57	4.63e-08	2.75e-07	loglinear	Antigen Presentation, BCR Signaling	NM_011968.3:207
Tbk1-mRNA	1.41	0.0726	1.27	1.55	2.66	2.41	2.93	5.13e-08	3.02e-07	loglinear	TLR Signaling	NM_019786.4:440
Il1rn-mRNA	2.91	0.151	2.61	3.21	7.51	6.12	9.22	5.52e-08	3.17e-07	lm.nb	IL-1 Signaling, IL-10 Signaling	NM_031167.5:224
Itga6-mRNA	-1.83	0.0952	-2.02	-1.64	0.281	0.247	0.32	5.53e-08	3.17e-07	loglinear	PI3K-AKT Pathway	NM_008397.3:910
Csf2-mRNA	4.97	0.259	4.46	5.48	31.4	22.1	44.6	5.59e-08	3.17e-07	lm.nb	Cytotoxicity, IL-10 Signaling, IL-2 Signaling, JAKSTAT Signaling, Other Interleukin Signaling, TCR Signaling, TNF Signaling	NM_009969.4:605
Ptpn11-mRNA	0.89	0.0465	0.799	0.981	1.85	1.74	1.97	5.73e-08	3.22e-07	loglinear	CTLA4 Signaling, Cytotoxicity, IL-1 Signaling, IL-6 Signaling, JAKSTAT Signaling, Other Interleukin Signaling, PD1 Signaling, TLR Signaling, Type I Interferon, Type II Interferon	NM_011202.3:1295
Nfkbie-mRNA	3.51	0.188	3.15	3.88	11.4	8.85	14.8	7.06e-08	3.91e-07	lm.nb	TCR Signaling	NM_008690.3:630
Pik3ap1-mRNA	1.81	0.0974	1.62	2	3.51	3.07	4.01	7.21e-08	3.95e-07	loglinear	BCR Signaling, PI3K-AKT Pathway	NM_031376.3:885
Fpr1-mRNA	7.99	0.435	7.13	8.84	253	140	458	7.99e-08	4.33e-07	lm.nb	IL-10 Signaling	NM_013521.2:750
Oas2-mRNA	4.68	0.257	4.18	5.19	25.7	18.1	36.4	8.56e-08	4.59e-07	lm.nb	Type I Interferon, Type II Interferon	NM_145227.3:1148
Sesn1-mRNA	-1.96	0.11	-2.17	-1.74	0.257	0.221	0.299	1.02e-07	5.43e-07	loglinear	Senescence & Quiescence	NM_001013370.2:497
Vegfa-mRNA	-3.03	0.174	-3.37	-2.69	0.122	0.0965	0.155	1.18e-07	6.2e-07	lm.nb	Hypoxia Response, MAPK Signaling, NK Exhaustion, PI3K-AKT Pathway	NM_009505.4:1332
Tapbp-mRNA	2.26	0.13	2	2.51	4.79	4.01	5.71	1.23e-07	6.38e-07	lm.nb	Antigen Presentation	NM_009318.2:771
Ccl22-mRNA	5.02	0.3	4.44	5.61	32.5	21.7	48.9	1.62e-07	8.33e-07	loglinear	Chemokine Signaling, IL-10 Signaling, Other Interleukin Signaling	NM_009137.2:140
Cd80-mRNA	1.14	0.0685	1.01	1.28	2.21	2.01	2.43	1.67e-07	8.48e-07	loglinear	B Cell Memory, CTLA4 Signaling, IL-10 Signaling, T Cell Checkpoint Signaling, TLR Signaling	NM_009855.2:392
Tnfsf10-mRNA	6.67	0.401	5.89	7.46	102	59.3	176	1.7e-07	8.55e-07	lm.nb	Apoptosis, Cytotoxicity, NK Exhaustion	NM_009425.2:554
Psmb9-mRNA	3.06	0.187	2.69	3.42	8.32	6.46	10.7	1.94e-07	9.62e-07	lm.nb	Antigen Presentation, BCR Signaling	NM_013585.2:540
Slc2a6-mRNA	3.39	0.207	2.98	3.79	10.5	7.9	13.9	1.95e-07	9.62e-07	lm.nb	Glycolysis and Glucose Import	NM_172659.2:1410
Adora2a-mRNA	5.36	0.331	4.71	6.01	41	26.2	64.4	2.14e-07	1.05e-06	loglinear	Myeloid Immune Evasion, T Cell Checkpoint Signaling	NM_009630.3:920
Ccr2-mRNA	-2.32	0.144	-2.6	-2.03	0.201	0.165	0.244	2.21e-07	1.07e-06	lm.nb	Chemokine Signaling, IL-10 Signaling	NM_009915.2:184
Pparg-mRNA	-2.52	0.157	-2.83	-2.21	0.174	0.141	0.215	2.29e-07	1.09e-06	lm.nb	PPAR signaling	NM_011146.1:1060
Ptpn6-mRNA	1.18	0.0735	1.03	1.32	2.26	2.05	2.5	2.31e-07	1.09e-06	loglinear	BCR Signaling, Cytotoxicity, IL-1 Signaling, IL-2 Signaling, JAKSTAT Signaling, Other Interleukin Signaling, PD1 Signaling, TCR Signaling, Type I Interferon, Type II Interferon	NM_013545.2:1691
Ptpn2-mRNA	1.11	0.0709	0.972	1.25	2.16	1.96	2.38	2.75e-07	1.29e-06	loglinear	IL-1 Signaling, JAKSTAT Signaling	NM_001127177.1:1012
Vav2-mRNA	-1.62	0.107	-1.83	-1.41	0.325	0.281	0.376	3.63e-07	1.69e-06	loglinear	BCR Signaling, DAP12 Signaling, TCR Signaling	NM_009500.1:1868
Tnfrsf1a-mRNA	1.03	0.0684	0.893	1.16	2.04	1.86	2.24	3.81e-07	1.75e-06	loglinear	IL-10 Signaling, MAPK Signaling, NF-kB Signaling, TNF Signaling, mTOR Signaling	NM_011609.2:615
Adora2b-mRNA	4.44	0.296	3.86	5.02	21.7	14.5	32.4	3.86e-07	1.76e-06	lm.nb	Myeloid Immune Evasion	NM_007413.4:654
Il18-mRNA	3.93	0.263	3.41	4.44	15.2	10.6	21.7	4.04e-07	1.82e-06	lm.nb	IL-1 Signaling, IL-10 Signaling, NK Activity	NM_008360.1:270
Gng12-mRNA	0.94	0.0632	0.816	1.06	1.92	1.76	2.09	4.12e-07	1.84e-06	loglinear	MAPK Signaling, PI3K-AKT Pathway	NM_001177559.1:267
Mx2-mRNA	9.84	0.663	8.54	11.1	914	372	2250	4.18e-07	1.85e-06	lm.nb	Type I Interferon	NM_013606.1:1604
Il15-mRNA	3.09	0.21	2.68	3.5	8.51	6.4	11.3	4.46e-07	1.96e-06	lm.nb	IL-2 Signaling, NK Activity, NK Exhaustion, TNF Signaling	NM_008357.2:854
Pirb-mRNA	1.56	0.107	1.35	1.77	2.95	2.55	3.41	4.76e-07	2.07e-06	loglinear	BCR Signaling, T Cell Exhaustion	NM_011095.2:2040
Rbx1-mRNA	0.363	0.025	0.314	0.412	1.29	1.24	1.33	5.03e-07	2.17e-06	loglinear	Antigen Presentation, Cell Cycle, Hypoxia Response, IL-1 Signaling, Notch Signaling, TGF-beta Signaling	NM_019712.3:185
Hdc-mRNA	8.59	0.601	7.42	9.77	386	171	874	5.57e-07	2.38e-06	lm.nb		NM_008230.4:745
Map3k8-mRNA	1.29	0.0917	1.11	1.47	2.44	2.15	2.76	6.43e-07	2.72e-06	loglinear	MAPK Signaling, TCR Signaling	NM_007746.2:1385
Rela-mRNA	1.49	0.106	1.28	1.69	2.8	2.43	3.24	6.46e-07	2.72e-06	loglinear	NF-kB Signaling	NM_009045.4:1046
Lyn-mRNA	1.86	0.133	1.6	2.12	3.63	3.03	4.34	6.56e-07	2.73e-06	lm.nb	BCR Signaling, CTLA4 Signaling, NF-kB Signaling	NM_010747.2:1286
Ccl12-mRNA	6.7	0.484	5.75	7.65	104	53.8	201	7.23e-07	2.99e-06	lm.nb	Chemokine Signaling, IL-10 Signaling, Other Interleukin Signaling, TNF Signaling	NM_011331.2:173
Il12b-mRNA	9.65	0.699	8.28	11	804	311	2080	7.32e-07	3e-06	lm.nb	IL-10 Signaling, NK Activity, TLR Signaling	NM_001303244.1:414
Entpd1-mRNA	-1.01	0.0731	-1.15	-0.865	0.497	0.45	0.549	7.41e-07	3.01e-06	loglinear	Myeloid Immune Evasion	NM_001304721.1:676
Psmd6-mRNA	0.776	0.0568	0.665	0.887	1.71	1.59	1.85	7.91e-07	3.19e-06	loglinear	Antigen Presentation, BCR Signaling	NM_025550.2:314
Fcgr1-mRNA	2.92	0.214	2.5	3.34	7.57	5.66	10.1	7.99e-07	3.19e-06	lm.nb	Antigen Presentation, Type II Interferon	NM_010186.5:185
Tlr7-mRNA	2.24	0.165	1.92	2.57	4.73	3.78	5.92	8.39e-07	3.33e-06	lm.nb	TLR Signaling	NM_133211.3:3210
Snw1-mRNA	0.867	0.064	0.742	0.993	1.82	1.67	1.99	8.49e-07	3.34e-06	loglinear	Epigenetic Modification, Notch Signaling, TGF-beta Signaling	NM_025507.2:1254
Stat3-mRNA	1.55	0.115	1.33	1.78	2.93	2.51	3.43	8.65e-07	3.38e-06	lm.nb	Hypoxia Response, JAKSTAT Signaling	NM_213659.2:2130
Tyrobp-mRNA	-0.392	0.0291	-0.45	-0.335	0.762	0.732	0.793	8.78e-07	3.4e-06	loglinear	Cytotoxicity, DAP12 Signaling, NK Activity, NK Receptors	NM_011662.2:130
Havcr2-mRNA	-5.15	0.384	-5.91	-4.4	0.0281	0.0167	0.0473	9.1e-07	3.5e-06	lm.nb	IL-2 Signaling, NK Activity, NK Exhaustion, T Cell Checkpoint Signaling, T Cell Exhaustion	NM_134250.2:134
Cd84-mRNA	-0.885	0.0669	-1.02	-0.753	0.542	0.495	0.593	1.02e-06	3.9e-06	loglinear	Myeloid Immune Evasion	NM_001252472.1:188
Dnmt3a-mRNA	-2.13	0.166	-2.46	-1.81	0.228	0.182	0.285	1.26e-06	4.77e-06	lm.nb	Epigenetic Modification, Hypoxia Response	NM_007872.4:2580
Ikzf1-mRNA	1.37	0.107	1.16	1.57	2.58	2.23	2.98	1.29e-06	4.86e-06	lm.nb	Anergy	NM_001025597.2:1753
Csf3r-mRNA	1.71	0.136	1.44	1.97	3.27	2.72	3.93	1.49e-06	5.54e-06	lm.nb	JAKSTAT Signaling	NM_001252651.1:1294
Ywhaz-mRNA	0.703	0.056	0.593	0.813	1.63	1.51	1.76	1.52e-06	5.62e-06	loglinear	Cell Cycle, Notch Signaling, Other Interleukin Signaling, PI3K-AKT Pathway	NM_011740.2:455
Nos2-mRNA	9.88	0.789	8.34	11.4	945	323	2760	1.55e-06	5.68e-06	lm.nb	Hypoxia Response, Myeloid Immune Evasion, Other Interleukin Signaling	NM_010927.3:1541
Nup54-mRNA	0.835	0.068	0.702	0.968	1.78	1.63	1.96	1.79e-06	6.52e-06	loglinear	Glycolysis and Glucose Import	NM_183392.2:1018
Bak1-mRNA	0.859	0.071	0.72	0.999	1.81	1.65	2	2e-06	7.25e-06	loglinear	Apoptosis	NM_007523.2:470
Ptprc-mRNA	1.02	0.0888	0.848	1.2	2.03	1.8	2.29	2.95e-06	1.06e-05	loglinear	NK Activity, TCR Signaling	NM_011210.3:2320
Chuk-mRNA	0.453	0.0398	0.375	0.531	1.37	1.3	1.44	3.22e-06	1.15e-05	loglinear	NF-kB Signaling	NM_001162410.1:222
Ppp3ca-mRNA	-0.719	0.0633	-0.843	-0.595	0.608	0.558	0.662	3.25e-06	1.15e-05	loglinear	BCR Signaling, MAPK Signaling, Senescence & Quiescence, TCR Signaling	NM_008913.5:940
E2f5-mRNA	1.78	0.159	1.47	2.09	3.43	2.76	4.25	3.71e-06	1.3e-05	lm.nb	Cell Cycle, Senescence & Quiescence, TGF-beta Signaling	NM_007892.2:700
Fcer1g-mRNA	1.06	0.0957	0.874	1.25	2.09	1.83	2.38	3.89e-06	1.36e-05	lm.nb	Cytotoxicity, NK Receptors	NM_010185.4:264
Casp8-mRNA	1.38	0.127	1.13	1.63	2.6	2.19	3.09	4.7e-06	1.63e-05	lm.nb	Apoptosis, NK Activity, TLR Signaling, TNF Signaling	NM_009812.2:1463
Bid-mRNA	0.995	0.0943	0.81	1.18	1.99	1.75	2.27	5.67e-06	1.95e-05	loglinear	Apoptosis, Cytotoxicity	NM_007544.3:1307
Junb-mRNA	1.54	0.146	1.25	1.82	2.9	2.38	3.53	5.81e-06	1.98e-05	lm.nb	AP-1 Signaling, TGF-beta Signaling, TNF Signaling	NM_008416.1:335
Dgkz-mRNA	-0.715	0.0692	-0.851	-0.58	0.609	0.554	0.669	6.65e-06	2.25e-05	loglinear	T Cell Exhaustion	NM_001166597.1:974
Prkcb-mRNA	-1.21	0.118	-1.44	-0.983	0.431	0.368	0.506	6.77e-06	2.28e-05	lm.nb	BCR Signaling, Epigenetic Modification, MAPK Signaling, NF-kB Signaling, mTOR Signaling	NM_001316672.1:1985
Psmc6-mRNA	0.647	0.0631	0.524	0.771	1.57	1.44	1.71	6.99e-06	2.33e-05	loglinear	Antigen Presentation, BCR Signaling	NM_025959.3:133
Ppp2r5a-mRNA	1.6	0.156	1.29	1.9	3.03	2.45	3.74	7.01e-06	2.33e-05	lm.nb	CTLA4 Signaling, PI3K-AKT Pathway	NM_144880.4:1848
Ppp1cb-mRNA	0.707	0.0691	0.572	0.843	1.63	1.49	1.79	7.15e-06	2.35e-05	loglinear	Senescence & Quiescence, TGF-beta Signaling	NM_172707.3:464
Aldh1b1-mRNA	1.6	0.157	1.29	1.91	3.04	2.45	3.75	7.17e-06	2.35e-05	lm.nb	Fatty Acid Metabolism, Glycolysis and Glucose Import	NM_028270.4:1900
Il1rl2-mRNA	1.07	0.106	0.864	1.28	2.1	1.82	2.43	7.99e-06	2.6e-05	loglinear	IL-1 Signaling	NM_133193.3:860
Mapk14-mRNA	0.997	0.1	0.801	1.19	2	1.74	2.29	8.7e-06	2.81e-05	loglinear	AP-1 Signaling, MAPK Signaling, Senescence & Quiescence, TCR Signaling	NM_011951.3:512
Nfil3-mRNA	1.07	0.108	0.855	1.28	2.09	1.81	2.42	9.1e-06	2.92e-05	loglinear	Other Interleukin Signaling, T Cell Exhaustion	NM_017373.3:1299
Lrp6-mRNA	-1.23	0.125	-1.47	-0.981	0.427	0.36	0.507	9.94e-06	3.17e-05	lm.nb	mTOR Signaling	NM_008514.3:3315
Cd86-mRNA	2.18	0.225	1.74	2.62	4.55	3.35	6.17	1.05e-05	3.33e-05	lm.nb	CTLA4 Signaling, IL-10 Signaling, T Cell Checkpoint Signaling, T Cell Exhaustion, TLR Signaling	NM_019388.3:251
Ppp3cc-mRNA	1.01	0.104	0.802	1.21	2.01	1.74	2.32	1.12e-05	3.53e-05	loglinear	BCR Signaling, MAPK Signaling, Senescence & Quiescence, TCR Signaling	NM_008915.2:1020
Cd33-mRNA	1.22	0.129	0.966	1.47	2.33	1.95	2.77	1.27e-05	3.97e-05	lm.nb	Myeloid Immune Evasion, NK Receptors	NM_001111058.1:405
Tox4-mRNA	0.825	0.0878	0.653	0.998	1.77	1.57	2	1.35e-05	4.17e-05	loglinear	T Cell Exhaustion	NM_023434.3:692
Stat5a/b-mRNA	1.06	0.113	0.842	1.29	2.09	1.79	2.44	1.35e-05	4.17e-05	lm.nb	JAKSTAT Signaling	NM_011488.3:790
Ptpn22-mRNA	-2.28	0.244	-2.76	-1.8	0.206	0.148	0.287	1.4e-05	4.29e-05	lm.nb	NK Activity, TCR Signaling	NM_008979.1:1203
Tax1bp1-mRNA	0.861	0.0933	0.678	1.04	1.82	1.6	2.06	1.55e-05	4.71e-05	lm.nb	TNF Signaling	NM_025816.3:2035
Sumo1-mRNA	0.866	0.0953	0.679	1.05	1.82	1.6	2.07	1.73e-05	5.23e-05	loglinear	Type II Interferon	NM_009460.2:286
Bcl6-mRNA	-1.13	0.125	-1.38	-0.889	0.456	0.385	0.54	1.75e-05	5.28e-05	loglinear	Epigenetic Modification	NM_009744.3:185
H2-D1-mRNA	0.568	0.0629	0.445	0.691	1.48	1.36	1.61	1.8e-05	5.4e-05	loglinear	Antigen Presentation, PD1 Signaling	NM_010380.3:546
Foxo3-mRNA	-1.43	0.16	-1.75	-1.12	0.371	0.298	0.461	1.97e-05	5.87e-05	lm.nb	Hypoxia Response, Other Interleukin Signaling, PI3K-AKT Pathway, Senescence & Quiescence	NM_019740.2:2221
Smarca4-mRNA	0.613	0.069	0.478	0.748	1.53	1.39	1.68	2.03e-05	6.01e-05	loglinear	IL-7 Signaling	NM_011417.2:3540
H2-Ab1-mRNA	1	0.114	0.782	1.23	2.01	1.72	2.34	2.13e-05	6.25e-05	lm.nb	Antigen Presentation, PD1 Signaling	NM_207105.2:164
Rock1-mRNA	0.705	0.0821	0.544	0.866	1.63	1.46	1.82	2.62e-05	7.65e-05	loglinear	TGF-beta Signaling	NM_009071.2:2595
Trem2-mRNA	-0.849	0.0994	-1.04	-0.654	0.555	0.485	0.635	2.71e-05	7.88e-05	loglinear	DAP12 Signaling	NM_031254.2:646
Irf2-mRNA	0.659	0.0778	0.507	0.812	1.58	1.42	1.76	2.89e-05	8.34e-05	loglinear	Type I Interferon, Type II Interferon	NM_008391.2:440
Crlf2-mRNA	0.351	0.0417	0.27	0.433	1.28	1.21	1.35	2.98e-05	8.55e-05	loglinear	IL-7 Signaling, JAKSTAT Signaling	NM_001164735.1:263
Jak1-mRNA	0.706	0.084	0.541	0.871	1.63	1.46	1.83	3.07e-05	8.77e-05	loglinear	JAKSTAT Signaling	NM_146145.2:932
Ccr5-mRNA	0.966	0.115	0.741	1.19	1.95	1.67	2.28	3.1e-05	8.79e-05	lm.nb	Chemokine Signaling, IL-10 Signaling	NM_009917.5:1018
Cul2-mRNA	0.584	0.0707	0.446	0.723	1.5	1.36	1.65	3.47e-05	9.79e-05	loglinear	Antigen Presentation, Hypoxia Response	NM_029402.3:2266
Nras-mRNA	0.411	0.0499	0.313	0.509	1.33	1.24	1.42	3.56e-05	9.97e-05	loglinear	MAPK Signaling	NM_010937.2:207
Hspa5-mRNA	0.865	0.106	0.658	1.07	1.82	1.58	2.1	3.7e-05	0.000103	lm.nb	Antigen Presentation	NM_022310.3:558
Il10ra-mRNA	0.744	0.091	0.566	0.922	1.67	1.48	1.89	3.73e-05	0.000104	loglinear	IL-10 Signaling	NM_001324486.1:760
Naa50-mRNA	-0.554	0.0678	-0.687	-0.421	0.681	0.621	0.747	3.77e-05	0.000104	loglinear	Epigenetic Modification	NM_028108.3:418
Rictor-mRNA	0.714	0.0884	0.541	0.887	1.64	1.45	1.85	4.07e-05	0.000111	loglinear	mTOR Signaling	NM_030168.3:720
Ccr1-mRNA	1.22	0.151	0.921	1.51	2.32	1.89	2.85	4.08e-05	0.000111	lm.nb	Chemokine Signaling, IL-10 Signaling	NM_009912.4:968
Sf3b1-mRNA	0.443	0.0555	0.334	0.552	1.36	1.26	1.47	4.45e-05	0.000121	loglinear	Epigenetic Modification	NM_031179.2:1370
Ppp2ca-mRNA	0.827	0.105	0.622	1.03	1.77	1.54	2.05	4.87e-05	0.000131	lm.nb	CTLA4 Signaling, Glycolysis and Glucose Import, PI3K-AKT Pathway	NM_019411.4:975
Dapp1-mRNA	-0.654	0.0831	-0.817	-0.491	0.635	0.568	0.711	4.9e-05	0.000131	loglinear	BCR Signaling	NM_011932.3:737
Ppp2cb-mRNA	0.781	0.101	0.584	0.978	1.72	1.5	1.97	5.38e-05	0.000143	lm.nb	CTLA4 Signaling, Glycolysis and Glucose Import, PI3K-AKT Pathway	NM_017374.3:398
H2-M3-mRNA	1.15	0.153	0.85	1.45	2.22	1.8	2.73	6.89e-05	0.000183	lm.nb	Antigen Presentation, PD1 Signaling	NM_013819.2:1180
Jarid2-mRNA	1.46	0.197	1.08	1.85	2.76	2.11	3.6	7.55e-05	0.000199	lm.nb	Anergy, Epigenetic Modification	NM_021878.2:2160
H2-K1-mRNA	0.996	0.135	0.732	1.26	1.99	1.66	2.39	7.61e-05	2e-04	lm.nb	Antigen Presentation, PD1 Signaling	NM_001001892.2:197
Siglec1-mRNA	1.29	0.177	0.947	1.64	2.45	1.93	3.12	8.32e-05	0.000217	lm.nb	NK Receptors	NM_011426.3:4550
Echs1-mRNA	-0.828	0.114	-1.05	-0.605	0.563	0.483	0.658	8.52e-05	0.000221	lm.nb	Fatty Acid Metabolism	NM_053119.2:755
Tbl1xr1-mRNA	-0.669	0.0943	-0.854	-0.485	0.629	0.553	0.715	0.000102	0.000264	loglinear	Epigenetic Modification, Notch Signaling	NM_030732.3:1704
Pik3cd-mRNA	0.777	0.111	0.56	0.994	1.71	1.47	1.99	0.000111	0.000286	lm.nb	NK Activity, PI3K-AKT Pathway	NM_001029837.2:1332
Osm-mRNA	1.52	0.219	1.09	1.94	2.86	2.12	3.85	0.000121	0.000309	lm.nb	IL-6 Signaling, JAKSTAT Signaling, Other Interleukin Signaling	NM_001013365.2:579
Il6ra-mRNA	-1.02	0.147	-1.3	-0.729	0.494	0.405	0.603	0.000122	0.000309	lm.nb	Hypoxia Response, IL-6 Signaling	NM_010559.3:700
Fcgr4-mRNA	1.41	0.203	1.01	1.8	2.65	2.01	3.49	0.000123	0.000311	lm.nb	Cytotoxicity	NM_144559.1:608
Tgfb1-mRNA	0.718	0.104	0.514	0.921	1.64	1.43	1.89	0.000124	0.000311	lm.nb	Epigenetic Modification, NK Exhaustion, Senescence & Quiescence, TGF-beta Signaling	NM_011577.1:1470
Pkn2-mRNA	0.669	0.0972	0.479	0.86	1.59	1.39	1.81	0.000127	0.000317	loglinear	PI3K-AKT Pathway	NM_178654.4:1476
Irf8-mRNA	-0.647	0.0942	-0.831	-0.462	0.639	0.562	0.726	0.00013	0.000322	loglinear	Type I Interferon, Type II Interferon	NM_008320.4:603
Orc4-mRNA	0.425	0.0629	0.301	0.548	1.34	1.23	1.46	0.000145	0.00036	loglinear	Cell Cycle	NM_001355296.1:272
Spag9-mRNA	-0.602	0.0894	-0.777	-0.427	0.659	0.584	0.744	0.000148	0.000365	loglinear	AP-1 Signaling	NM_027569.2:2240
Itgav-mRNA	0.771	0.115	0.546	0.997	1.71	1.46	2	0.000152	0.000373	lm.nb	Antigen Presentation, PI3K-AKT Pathway	NM_008402.2:3145
Cdc25a-mRNA	0.864	0.132	0.606	1.12	1.82	1.52	2.18	0.000175	0.000428	lm.nb	Cell Cycle, Senescence & Quiescence	NM_007658.3:855
Trim36-mRNA	0.876	0.134	0.613	1.14	1.84	1.53	2.2	0.000182	0.000443	loglinear	Antigen Presentation	NM_001170855.1:1628
Bax-mRNA	0.438	0.0678	0.305	0.571	1.35	1.24	1.49	0.000196	0.000473	loglinear	Apoptosis	NM_007527.3:152
Ptk2b-mRNA	0.749	0.117	0.52	0.977	1.68	1.43	1.97	0.000206	0.000495	lm.nb	Cytotoxicity, IL-2 Signaling	NM_001162365.1:2000
Ppp2r1a-mRNA	0.336	0.0533	0.231	0.44	1.26	1.17	1.36	0.000232	0.000555	loglinear	CTLA4 Signaling, Glycolysis and Glucose Import, PI3K-AKT Pathway	NM_016891.3:1559
Mapk9-mRNA	0.596	0.0983	0.404	0.789	1.51	1.32	1.73	3e-04	0.000714	loglinear	AP-1 Signaling, MAPK Signaling, Senescence & Quiescence, TCR Signaling	NM_207692.1:260
Map2k2-mRNA	0.506	0.0835	0.342	0.67	1.42	1.27	1.59	0.000302	0.000714	loglinear	MAPK Signaling	NM_023138.5:836
Hadhb-mRNA	-0.469	0.0775	-0.621	-0.318	0.722	0.65	0.802	0.000303	0.000714	loglinear	Fatty Acid Metabolism	NM_145558.1:200
Eif4b-mRNA	-0.549	0.091	-0.727	-0.371	0.683	0.604	0.773	0.000312	0.000733	loglinear	PI3K-AKT Pathway, mTOR Signaling	NM_145625.3:632
Cyld-mRNA	0.676	0.113	0.456	0.897	1.6	1.37	1.86	0.000321	0.000749	loglinear	NF-kB Signaling, TNF Signaling	NM_001276279.1:2200
H2-T23-mRNA	0.857	0.145	0.574	1.14	1.81	1.49	2.2	0.000351	0.000816	lm.nb	Antigen Presentation, PD1 Signaling	NM_010398.3:365
Rbl2-mRNA	-1.4	0.237	-1.87	-0.935	0.379	0.274	0.523	0.000364	0.000841	lm.nb	Cell Cycle, PI3K-AKT Pathway, Senescence & Quiescence	NM_011250.4:1054
Dld-mRNA	0.701	0.12	0.467	0.936	1.63	1.38	1.91	0.000378	0.00087	loglinear	Glycolysis and Glucose Import, RAR Signaling	NM_007861.4:252
Pira1-mRNA	0.373	0.0656	0.244	0.502	1.3	1.18	1.42	0.000461	0.00106	loglinear	BCR Signaling	NM_001371068.1:880
Calm1-mRNA	0.507	0.09	0.33	0.683	1.42	1.26	1.61	0.000491	0.00112	loglinear	BCR Signaling, Senescence & Quiescence	NM_009790.5:599
Gadd45a-mRNA	0.935	0.175	0.593	1.28	1.91	1.51	2.42	0.000679	0.00154	lm.nb	Cell Cycle, MAPK Signaling, NF-kB Signaling, Senescence & Quiescence	NM_007836.1:184
Hmgb1-mRNA	-0.382	0.0718	-0.523	-0.242	0.767	0.696	0.846	0.000706	0.0016	loglinear	IL-1 Signaling, TLR Signaling	NM_010439.4:507
Ube2i-mRNA	0.368	0.0694	0.232	0.505	1.29	1.17	1.42	0.000721	0.00161	loglinear	NF-kB Signaling	NM_011665.4:508
Casp3-mRNA	1.02	0.191	0.64	1.39	2.02	1.56	2.62	0.000721	0.00161	lm.nb	Anergy, Apoptosis, Cytotoxicity, T Cell Exhaustion, TNF Signaling	NM_009810.2:630
Rac1-mRNA	0.261	0.0498	0.163	0.359	1.2	1.12	1.28	0.000781	0.00174	loglinear	BCR Signaling, Cytotoxicity, DAP12 Signaling, MAPK Signaling, PI3K-AKT Pathway, TLR Signaling	NM_009007.2:265
Ptpn18-mRNA	-1.09	0.212	-1.51	-0.679	0.469	0.351	0.625	0.000858	0.0019	lm.nb	IL-1 Signaling	NM_011206.2:1257
S1pr1-mRNA	-1.02	0.199	-1.41	-0.629	0.493	0.376	0.647	0.000917	0.00202	lm.nb	Other Interleukin Signaling	NM_007901.4:850
Atp2a2-mRNA	0.827	0.163	0.507	1.15	1.77	1.42	2.22	0.000973	0.00214	lm.nb	Notch Signaling	NM_001110140.3:3335
Zfp36l2-mRNA	-1.31	0.264	-1.83	-0.795	0.403	0.282	0.576	0.00109	0.00238	lm.nb	Senescence & Quiescence	NM_001001806.2:524
Plscr1-mRNA	0.882	0.178	0.533	1.23	1.84	1.45	2.35	0.00111	0.00241	lm.nb	T Cell Exhaustion	NM_011636.2:837
Acsl4-mRNA	0.496	0.1	0.3	0.692	1.41	1.23	1.62	0.00111	0.00241	loglinear	Fatty Acid Metabolism, PPAR signaling	NM_207625.2:625
Cdc42-mRNA	0.386	0.0796	0.23	0.542	1.31	1.17	1.46	0.00127	0.00274	loglinear	MAPK Signaling, Other Interleukin Signaling, TCR Signaling	NM_009861.1:205
Ube2d1-mRNA	0.426	0.088	0.254	0.598	1.34	1.19	1.51	0.00129	0.00276	loglinear	Antigen Presentation, Hypoxia Response, Senescence & Quiescence, TCR Signaling, TGF-beta Signaling, TLR Signaling	NM_145420.2:380
Kdm3a-mRNA	-0.666	0.139	-0.939	-0.394	0.63	0.522	0.761	0.00137	0.00292	lm.nb	Epigenetic Modification	NM_001038695.3:1904
Nfe2l2-mRNA	0.493	0.103	0.291	0.695	1.41	1.22	1.62	0.00138	0.00295	loglinear	Hypoxia Response	NM_010902.3:1665
Cdyl-mRNA	0.616	0.129	0.363	0.869	1.53	1.29	1.83	0.00139	0.00296	lm.nb	Epigenetic Modification	NM_001123386.1:1232
Aldoa-mRNA	-0.269	0.0567	-0.381	-0.158	0.83	0.768	0.896	0.00144	0.00304	loglinear	Glycolysis and Glucose Import, Hypoxia Response	NM_007438.4:356
Mapk3-mRNA	-0.36	0.0765	-0.51	-0.21	0.779	0.702	0.865	0.00154	0.00324	loglinear	MAPK Signaling	NM_011952.2:825
H2-Eb1-mRNA	0.417	0.0893	0.242	0.592	1.34	1.18	1.51	0.0016	0.00335	loglinear	Antigen Presentation, PD1 Signaling	NM_010382.2:744
Ppm1a-mRNA	0.305	0.0663	0.175	0.435	1.24	1.13	1.35	0.00177	0.00368	loglinear	MAPK Signaling, TGF-beta Signaling, mTOR Signaling	NM_008910.3:602
Smad2-mRNA	0.709	0.155	0.406	1.01	1.63	1.33	2.02	0.00178	0.00371	lm.nb	Senescence & Quiescence, TGF-beta Signaling	NM_010754.4:880
Hras-mRNA	0.391	0.0866	0.221	0.561	1.31	1.17	1.47	0.00196	0.00406	loglinear	MAPK Signaling	NM_001130443.1:240
H2-DMb1-mRNA	-0.277	0.0621	-0.399	-0.156	0.825	0.758	0.898	0.0021	0.00432	loglinear	Antigen Presentation, PD1 Signaling	NM_010387.3:392
Gls-mRNA	0.491	0.11	0.275	0.706	1.41	1.21	1.63	0.0021	0.00432	loglinear	Glutamine Metabolism	NM_001113383.1:976
Kras-mRNA	-0.495	0.112	-0.715	-0.276	0.709	0.609	0.826	0.00223	0.00456	lm.nb	MAPK Signaling, Senescence & Quiescence, mTOR Signaling	NM_021284.6:489
Ptpn7-mRNA	0.467	0.107	0.258	0.677	1.38	1.2	1.6	0.00235	0.00478	loglinear	IL-1 Signaling, MAPK Signaling	NM_177081.4:1092
Crebbp-mRNA	0.315	0.0729	0.172	0.458	1.24	1.13	1.37	0.00254	0.00514	loglinear	Cell Cycle, Epigenetic Modification, Hypoxia Response, JAKSTAT Signaling, Notch Signaling, TGF-beta Signaling	NM_001025432.1:3770
Cul1-mRNA	0.297	0.0694	0.161	0.433	1.23	1.12	1.35	0.00267	0.00538	loglinear	Antigen Presentation, BCR Signaling, Cell Cycle, IL-1 Signaling, Notch Signaling, Other Interleukin Signaling, TCR Signaling, TGF-beta Signaling, TLR Signaling	NM_012042.3:919
Inpp5d-mRNA	-0.681	0.161	-0.996	-0.366	0.624	0.501	0.776	0.00283	0.00569	lm.nb	BCR Signaling, IL-2 Signaling, Other Interleukin Signaling, TCR Signaling	NM_001110192.1:2186
Acadl-mRNA	0.24	0.0567	0.129	0.351	1.18	1.09	1.28	0.00286	0.00571	loglinear	Fatty Acid Metabolism, PPAR signaling	NM_007381.3:640
Btk-mRNA	0.42	0.101	0.223	0.617	1.34	1.17	1.53	0.0031	0.00617	loglinear	BCR Signaling, DAP12 Signaling, NF-kB Signaling, TLR Signaling	NM_013482.2:1094
Dnm1l-mRNA	0.503	0.121	0.265	0.74	1.42	1.2	1.67	0.00319	0.00634	lm.nb	TNF Signaling	NM_001025947.1:2075
Slc8a1-mRNA	-0.553	0.141	-0.831	-0.276	0.681	0.562	0.826	0.00447	0.00883	lm.nb	Hypoxia Response	NM_011406.3:120
Ctbp2-mRNA	0.279	0.0716	0.138	0.419	1.21	1.1	1.34	0.00459	0.00903	loglinear	Notch Signaling	NM_001170744.1:2243
Atp7a-mRNA	0.373	0.0983	0.18	0.565	1.29	1.13	1.48	0.00531	0.0104	loglinear	Hypoxia Response	NM_001109757.2:1200
Tpp2-mRNA	0.351	0.0934	0.168	0.534	1.28	1.12	1.45	0.00559	0.0109	loglinear	Antigen Presentation	NM_009418.2:430
Ticam1-mRNA	0.38	0.102	0.181	0.579	1.3	1.13	1.49	0.00573	0.0111	loglinear	NF-kB Signaling, NK Activity, TLR Signaling	NM_174989.4:2159
Psma1-mRNA	0.325	0.0877	0.153	0.497	1.25	1.11	1.41	0.00604	0.0117	loglinear	Antigen Presentation, BCR Signaling	NM_011965.2:146
Npepps-mRNA	0.317	0.0863	0.148	0.487	1.25	1.11	1.4	0.00626	0.012	loglinear	Antigen Presentation, Hypoxia Response	NM_008942.2:1808
Id2-mRNA	0.345	0.0938	0.161	0.529	1.27	1.12	1.44	0.00626	0.012	lm.nb	NK Activity, TGF-beta Signaling	NM_010496.3:354
Mcl1-mRNA	0.858	0.235	0.398	1.32	1.81	1.32	2.49	0.00647	0.0124	lm.nb	Apoptosis, JAKSTAT Signaling, Other Interleukin Signaling, PI3K-AKT Pathway	NM_008562.3:1012
Dctn6-mRNA	-0.264	0.0777	-0.416	-0.111	0.833	0.75	0.926	0.00948	0.0181	loglinear	Antigen Presentation	NM_011722.3:276
Ccnt1-mRNA	0.259	0.077	0.108	0.41	1.2	1.08	1.33	0.00987	0.0187	loglinear	TGF-beta Signaling	NM_001368702.1:367
Jund-mRNA	0.652	0.194	0.272	1.03	1.57	1.21	2.04	0.00989	0.0187	lm.nb	AP-1 Signaling, MAPK Signaling	NM_010592.5:1636
Aifm1-mRNA	-0.488	0.146	-0.775	-0.202	0.713	0.584	0.87	0.0103	0.0193	lm.nb	Apoptosis	NM_012019.2:1500
Smc3-mRNA	-0.399	0.12	-0.634	-0.165	0.758	0.644	0.892	0.0103	0.0193	loglinear	Cell Cycle	NM_007790.3:1885
Tmed2-mRNA	0.317	0.0955	0.13	0.504	1.25	1.09	1.42	0.0106	0.0198	loglinear	Notch Signaling	NM_019770.2:119
Cblb-mRNA	-0.825	0.251	-1.32	-0.333	0.564	0.401	0.794	0.0111	0.0206	lm.nb	Antigen Presentation, TCR Signaling	NM_001033238.1:933
Akt1-mRNA	-0.482	0.156	-0.787	-0.177	0.716	0.579	0.885	0.0147	0.0273	lm.nb	PI3K-AKT Pathway	NM_001165894.1:898
Cbl-mRNA	0.434	0.141	0.157	0.712	1.35	1.12	1.64	0.0153	0.0283	lm.nb	IL-6 Signaling, Other Interleukin Signaling, TGF-beta Signaling	NM_007619.2:998
Sel1l-mRNA	0.226	0.0744	0.0806	0.372	1.17	1.06	1.29	0.016	0.0294	loglinear	Notch Signaling	NM_011344.2:750
Akt2-mRNA	0.449	0.148	0.16	0.739	1.37	1.12	1.67	0.0161	0.0295	lm.nb	PI3K-AKT Pathway	NM_001110208.1:1108
Sos1-mRNA	0.36	0.12	0.126	0.595	1.28	1.09	1.51	0.0167	0.0306	loglinear	DAP12 Signaling, JAKSTAT Signaling, MAPK Signaling, mTOR Signaling	NM_009231.2:2830
Dusp1-mRNA	0.48	0.161	0.164	0.796	1.39	1.12	1.74	0.0177	0.0322	lm.nb	MAPK Signaling	NM_013642.3:212
Ccnc-mRNA	0.327	0.11	0.11	0.543	1.25	1.08	1.46	0.0182	0.033	lm.nb	Notch Signaling, TGF-beta Signaling	NM_016746.4:186
Oat-mRNA	-0.286	0.101	-0.483	-0.0886	0.82	0.715	0.94	0.0218	0.0394	lm.nb	Glutamine Metabolism	NM_016978.2:652
Cdc16-mRNA	0.322	0.114	0.0991	0.544	1.25	1.07	1.46	0.0221	0.0397	lm.nb	Antigen Presentation, Cell Cycle, Senescence & Quiescence	NM_027276.2:476
Tusc2-mRNA	-0.338	0.12	-0.573	-0.102	0.791	0.672	0.931	0.0227	0.0408	lm.nb	NK Activity	NM_019742.4:554
Grb2-mRNA	0.239	0.0852	0.072	0.406	1.18	1.05	1.33	0.023	0.0411	loglinear	BCR Signaling, Cytotoxicity, IL-2 Signaling, JAKSTAT Signaling, MAPK Signaling, PI3K-AKT Pathway, TCR Signaling, mTOR Signaling	NM_008163.4:658
Usp16-mRNA	0.511	0.185	0.149	0.873	1.42	1.11	1.83	0.0245	0.0437	lm.nb	Epigenetic Modification	NM_024258.2:835
Dtx4-mRNA	0.496	0.182	0.14	0.852	1.41	1.1	1.81	0.0258	0.0458	lm.nb	Notch Signaling	NM_172442.3:2362
Stim1-mRNA	-0.342	0.125	-0.588	-0.0961	0.789	0.665	0.936	0.026	0.0459	loglinear	BCR Signaling	NM_009287.4:1194
Usp15-mRNA	0.246	0.0905	0.0685	0.423	1.19	1.05	1.34	0.0263	0.0464	loglinear	Epigenetic Modification, TGF-beta Signaling	NM_027604.3:1718
Diablo-mRNA	0.263	0.1	0.0659	0.459	1.2	1.05	1.37	0.0308	0.054	loglinear	Apoptosis	NM_023232.3:184
Il10rb-mRNA	0.23	0.0883	0.0573	0.404	1.17	1.04	1.32	0.0312	0.0545	loglinear	IL-10 Signaling	NM_008349.5:465
H2-DMa-mRNA	-0.299	0.117	-0.528	-0.0697	0.813	0.693	0.953	0.0339	0.059	loglinear	Antigen Presentation, PD1 Signaling	NM_010386.3:530
H2-Aa-mRNA	0.512	0.209	0.103	0.921	1.43	1.07	1.89	0.0397	0.0689	lm.nb	Antigen Presentation, PD1 Signaling	NM_010378.2:450
Arg1-mRNA	0.55	0.224	0.11	0.99	1.46	1.08	1.99	0.04	0.0692	lm.nb	Myeloid Immune Evasion	NM_007482.3:626
Vav3-mRNA	-0.303	0.127	-0.551	-0.0549	0.811	0.682	0.963	0.0436	0.0752	lm.nb	BCR Signaling, DAP12 Signaling, TCR Signaling	NM_146139.2:330
Igkc-mRNA	0.535	0.228	0.0873	0.982	1.45	1.06	1.98	0.0472	0.0812	lm.nb	BCR Signaling	ENSMUST00000103410.1:118
Orc2-mRNA	0.201	0.0865	0.0314	0.37	1.15	1.02	1.29	0.0486	0.0833	loglinear	Cell Cycle	NM_008765.2:730
Brwd1-mRNA	0.239	0.104	0.0341	0.443	1.18	1.02	1.36	0.0515	0.0879	loglinear	IL-7 Signaling	NM_176928.1:280
Nfatc3-mRNA	-0.281	0.127	-0.53	-0.0319	0.823	0.692	0.978	0.058	0.0985	loglinear	BCR Signaling, MAPK Signaling, Senescence & Quiescence, TCR Signaling	NM_010901.2:2260
Aph1a-mRNA	0.387	0.181	0.0329	0.741	1.31	1.02	1.67	0.0646	0.109	lm.nb	Notch Signaling	NM_146104.2:380
Csf3-mRNA	4.13	2.04	0.139	8.12	17.5	1.1	278	0.0821	0.139	Wald	IL-10 Signaling, JAKSTAT Signaling	NM_009971.1:144
B4galt1-mRNA	-0.17	0.0862	-0.339	-0.000592	0.889	0.791	1	0.0848	0.143	loglinear	Notch Signaling	NM_022305.4:1788
Cxcl11-mRNA	3.7	1.85	0.0719	7.34	13	1.05	161	0.0858	0.144	Wald	Chemokine Signaling, TLR Signaling	NM_019494.1:168
Itch-mRNA	-0.128	0.0663	-0.258	0.00176	0.915	0.836	1	0.0893	0.149	loglinear	Notch Signaling, TNF Signaling	NM_008395.2:575
Cd68-mRNA	-0.0903	0.0493	-0.187	0.00629	0.939	0.878	1	0.104	0.174	loglinear	Myeloid Immune Evasion	NM_001291058.1:780
Cd69-mRNA	5.29	2.84	-0.278	10.9	39.1	0.824	1850	0.105	0.174	Wald	NK Activity, TCR Signaling	NM_001033122.3:91
Cd48-mRNA	0.172	0.0953	-0.0149	0.359	1.13	0.99	1.28	0.109	0.18	loglinear	Cytotoxicity	NM_007649.4:30
Il11ra1/2-mRNA	-0.591	0.331	-1.24	0.0577	0.664	0.424	1.04	0.112	0.185	lm.nb	IL-6 Signaling	NM_010549.3:731
Mapk1-mRNA	0.143	0.0807	-0.0148	0.301	1.1	0.99	1.23	0.114	0.187	loglinear	MAPK Signaling	NM_011949.3:1210
Irak4-mRNA	-0.212	0.126	-0.458	0.034	0.863	0.728	1.02	0.13	0.212	lm.nb	IL-1 Signaling, MAPK Signaling, NF-kB Signaling, TLR Signaling	NM_029926.5:250
Hipk1-mRNA	0.178	0.107	-0.0311	0.386	1.13	0.979	1.31	0.134	0.218	lm.nb	Senescence & Quiescence	NM_010432.2:1184
Fyn-mRNA	0.271	0.163	-0.0489	0.591	1.21	0.967	1.51	0.135	0.22	lm.nb	BCR Signaling, CTLA4 Signaling, Cytotoxicity, DAP12 Signaling, Other Interleukin Signaling, TCR Signaling	NM_008054.2:1030
Ceacam1-mRNA	-0.326	0.197	-0.712	0.0611	0.798	0.61	1.04	0.137	0.223	lm.nb	NK Receptors	NM_001039185.1:294
Acadvl-mRNA	-0.209	0.128	-0.46	0.0407	0.865	0.727	1.03	0.139	0.225	lm.nb	Fatty Acid Metabolism	NM_017366.2:855
Pik3r1-mRNA	-0.185	0.116	-0.414	0.0428	0.879	0.751	1.03	0.15	0.242	loglinear	DAP12 Signaling, PI3K-AKT Pathway	NM_001024955.2:1190
Cd79b-mRNA	-0.479	0.305	-1.08	0.12	0.717	0.474	1.09	0.155	0.25	lm.nb	BCR Signaling	NM_008339.2:330
Cish-mRNA	3.23	2.04	-0.776	7.23	9.36	0.584	150	0.158	0.253	Wald	IL-7 Signaling, JAKSTAT Signaling	NM_009895.4:731
Ppp3r1-mRNA	0.171	0.112	-0.0491	0.39	1.13	0.967	1.31	0.167	0.266	lm.nb	BCR Signaling, MAPK Signaling, Senescence & Quiescence, TCR Signaling	NM_024459.2:335
Pik3ca-mRNA	0.143	0.0948	-0.0428	0.329	1.1	0.971	1.26	0.17	0.269	loglinear	DAP12 Signaling, PI3K-AKT Pathway	NM_008839.1:1255
Rragc-mRNA	0.324	0.215	-0.0971	0.745	1.25	0.935	1.68	0.17	0.269	lm.nb	mTOR Signaling	NM_017475.2:496
Sema4d-mRNA	-0.278	0.187	-0.645	0.0886	0.825	0.639	1.06	0.175	0.277	lm.nb	NK Receptors	NM_013660.3:1040
Ppt1-mRNA	-0.11	0.0757	-0.259	0.0383	0.926	0.836	1.03	0.184	0.29	loglinear	Fatty Acid Metabolism	NM_008917.3:826
Cd200r1-mRNA	-0.147	0.102	-0.348	0.0534	0.903	0.786	1.04	0.188	0.295	lm.nb	T Cell Checkpoint Signaling	NM_021325.3:1090
Atf4-mRNA	-0.148	0.103	-0.35	0.054	0.903	0.785	1.04	0.189	0.296	lm.nb	AP-1 Signaling, MAPK Signaling, PI3K-AKT Pathway, TNF Signaling	NM_009716.2:812
Hcst-mRNA	-0.192	0.138	-0.462	0.0773	0.875	0.726	1.06	0.2	0.311	lm.nb	Cytotoxicity, NK Receptors	NM_011827.3:166
Vcam1-mRNA	4.95	3.61	-2.12	12	31	0.23	4180	0.212	0.329	Wald	NF-kB Signaling, Other Interleukin Signaling, TNF Signaling, Type II Interferon	NM_011693.2:1440
Ptgr1-mRNA	-0.131	0.0969	-0.321	0.0586	0.913	0.8	1.04	0.212	0.329	loglinear	NK Exhaustion	NM_025968.3:596
Pdhb-mRNA	0.126	0.0945	-0.059	0.312	1.09	0.96	1.24	0.218	0.337	loglinear	Glycolysis and Glucose Import, Hypoxia Response, RAR Signaling	NM_024221.3:845
Xiap-mRNA	0.164	0.124	-0.0795	0.407	1.12	0.946	1.33	0.223	0.344	lm.nb	Apoptosis, NF-kB Signaling, TNF Signaling	NM_009688.2:1654
Sell-mRNA	2.07	1.55	-0.972	5.12	4.21	0.51	34.7	0.224	0.344	Wald	Myeloid Immune Evasion	NM_001164059.1:664
Ak4-mRNA	4.12	3.16	-2.07	10.3	17.4	0.239	1270	0.233	0.356	Wald	Hypoxia Response	NM_009647.5:650
Phc3-mRNA	-0.163	0.128	-0.414	0.0874	0.893	0.751	1.06	0.237	0.362	loglinear	Senescence & Quiescence	NM_153421.1:1660
Itgb8-mRNA	4.14	3.3	-2.32	10.6	17.7	0.201	1550	0.249	0.379	Wald	PI3K-AKT Pathway	NM_177290.3:2405
Il1f9-mRNA	4.82	4.17	-3.35	13	28.3	0.0983	8150	0.285	0.432	Wald	IL-1 Signaling	NM_153511.2:145
Plcg2-mRNA	-0.0946	0.0831	-0.258	0.0683	0.937	0.836	1.05	0.288	0.435	loglinear	BCR Signaling, Cytotoxicity, DAP12 Signaling, Hypoxia Response, NF-kB Signaling, TCR Signaling, TLR Signaling	NM_172285.1:978
Rheb-mRNA	-0.105	0.0961	-0.293	0.0838	0.93	0.816	1.06	0.308	0.464	loglinear	PI3K-AKT Pathway, Senescence & Quiescence, mTOR Signaling	NM_053075.3:416
Rras-mRNA	0.19	0.185	-0.172	0.552	1.14	0.888	1.47	0.333	0.5	lm.nb	MAPK Signaling, Senescence & Quiescence	NM_009101.2:282
Ppp2r5c-mRNA	-0.237	0.232	-0.692	0.217	0.848	0.619	1.16	0.336	0.503	lm.nb	CTLA4 Signaling, PI3K-AKT Pathway	NM_001135001.1:1400
Card11-mRNA	-1.87	1.82	-5.44	1.71	0.274	0.023	3.27	0.34	0.508	Wald	BCR Signaling, NF-kB Signaling, TCR Signaling	NM_175362.2:545
Prkaa1-mRNA	0.122	0.123	-0.119	0.363	1.09	0.921	1.29	0.351	0.523	lm.nb	PI3K-AKT Pathway, mTOR Signaling	NM_001013367.3:1860
Tnfsf9-mRNA	3.45	3.47	-3.35	10.2	10.9	0.0982	1210	0.353	0.524	Wald	Anergy, T Cell Checkpoint Signaling, T Cell Exhaustion	NM_009404.3:292
Il2ra-mRNA	3.55	3.61	-3.52	10.6	11.7	0.0875	1580	0.357	0.528	Wald	IL-2 Signaling	NM_008367.2:325
Cxcl9-mRNA	2.03	2.12	-2.13	6.18	4.07	0.228	72.6	0.371	0.548	Wald	Chemokine Signaling, TLR Signaling	NM_008599.4:112
Gsk3b-mRNA	0.106	0.116	-0.122	0.334	1.08	0.919	1.26	0.388	0.57	loglinear	BCR Signaling, Cell Cycle, Epigenetic Modification, PI3K-AKT Pathway, TCR Signaling, mTOR Signaling	NM_019827.3:2215
Stag2-mRNA	0.0894	0.101	-0.109	0.288	1.06	0.927	1.22	0.403	0.591	loglinear	Cell Cycle	NM_001077712.1:565
Il7-mRNA	1.72	1.95	-2.11	5.54	3.28	0.232	46.5	0.408	0.597	Wald	IL-7 Signaling	NM_008371.5:810
Pdgfra-mRNA	1.1	1.28	-1.41	3.6	2.14	0.377	12.2	0.419	0.608	Wald	JAKSTAT Signaling, MAPK Signaling, PI3K-AKT Pathway	NM_011058.2:240
Drap1-mRNA	0.0987	0.116	-0.129	0.326	1.07	0.915	1.25	0.42	0.608	lm.nb	TGF-beta Signaling	NM_024176.1:384
Klrk1-mRNA	1.86	2.17	-2.4	6.12	3.64	0.19	69.7	0.42	0.608	Wald	Cytotoxicity, DAP12 Signaling, NK Activity, NK Exhaustion	NM_001083322.1:144
Cdh1-mRNA	-3.97	4.81	-13.4	5.46	0.0637	9.2e-05	44.1	0.436	0.63	Wald	T Cell Checkpoint Signaling	NM_009864.2:1610
Sos2-mRNA	-0.056	0.0697	-0.193	0.0806	0.962	0.875	1.06	0.445	0.64	loglinear	BCR Signaling, Cytotoxicity, IL-2 Signaling, JAKSTAT Signaling, MAPK Signaling, PI3K-AKT Pathway, TCR Signaling, mTOR Signaling	NM_001135559.1:1180
Tnfsf4-mRNA	1.79	2.22	-2.56	6.15	3.46	0.169	70.9	0.447	0.64	Wald	T Cell Checkpoint Signaling	NM_009452.2:346
Cd276-mRNA	-1.38	1.72	-4.74	1.98	0.384	0.0373	3.95	0.447	0.64	Wald	T Cell Checkpoint Signaling	NM_133983.4:740
Acaca-mRNA	0.127	0.162	-0.19	0.443	1.09	0.877	1.36	0.456	0.65	lm.nb	Fatty Acid Metabolism	NM_133360.2:745
Tle4-mRNA	0.0871	0.112	-0.132	0.306	1.06	0.913	1.24	0.458	0.652	loglinear	Anergy, Notch Signaling	NM_011600.3:2008
Socs2-mRNA	2.74	3.55	-4.21	9.7	6.69	0.0539	830	0.465	0.66	Wald	Anergy, IL-7 Signaling, JAKSTAT Signaling	NM_001168655.1:626
Cd28-mRNA	-1.66	2.18	-5.93	2.6	0.316	0.0164	6.08	0.47	0.665	Wald	T Cell Checkpoint Signaling, TCR Signaling	NM_007642.4:526
Maml3-mRNA	-2.53	3.55	-9.48	4.42	0.173	0.0014	21.4	0.499	0.704	Wald	Notch Signaling	NM_001004176.2:2560
Itgb3-mRNA	-1.51	2.14	-5.7	2.68	0.35	0.0192	6.4	0.502	0.705	Wald	PI3K-AKT Pathway	NM_016780.2:534
Pias1-mRNA	-0.107	0.153	-0.407	0.192	0.928	0.754	1.14	0.503	0.705	lm.nb	JAKSTAT Signaling, Type II Interferon	NM_019663.3:1290
Akt3-mRNA	0.0687	0.101	-0.129	0.267	1.05	0.914	1.2	0.516	0.72	loglinear	PI3K-AKT Pathway	NM_011785.3:772
Rasgrp3-mRNA	-2.17	3.18	-8.4	4.06	0.222	0.00295	16.7	0.517	0.72	Wald	BCR Signaling, MAPK Signaling	NM_001166493.1:940
Fzd7-mRNA	-2.53	4.11	-10.6	5.53	0.174	0.000654	46.1	0.558	0.776	Wald	mTOR Signaling	NM_008057.3:1084
Klrd1-mRNA	-1.27	2.11	-5.4	2.87	0.415	0.0237	7.29	0.567	0.785	Wald	Cytotoxicity, DAP12 Signaling, NK Exhaustion, NK Receptors	NM_010654.2:434
Ahr-mRNA	2.66	4.47	-6.1	11.4	6.34	0.0146	2760	0.57	0.788	Wald	Myeloid Immune Evasion, T Cell Exhaustion	NM_013464.4:1327
Inppl1-mRNA	-0.0915	0.161	-0.407	0.224	0.939	0.754	1.17	0.585	0.807	lm.nb	BCR Signaling, IL-2 Signaling, Other Interleukin Signaling	NM_010567.2:2600
Trpm7-mRNA	-0.0582	0.103	-0.26	0.144	0.96	0.835	1.11	0.588	0.809	loglinear	Senescence & Quiescence	NM_021450.2:3845
Pik3cb-mRNA	0.0572	0.102	-0.143	0.258	1.04	0.905	1.2	0.591	0.811	lm.nb	DAP12 Signaling, PI3K-AKT Pathway	NM_029094.3:1970
Gnas-mRNA	0.114	0.205	-0.288	0.516	1.08	0.819	1.43	0.594	0.811	lm.nb	Epigenetic Modification	NM_010309.3:2592
Eya1-mRNA	-1.84	3.3	-8.3	4.62	0.28	0.00318	24.7	0.595	0.811	Wald	Epigenetic Modification	NM_001252192.1:1016
Il10-mRNA	5.17	9.4	-13.3	23.6	36.1	0.000102	12800000	0.599	0.815	Wald	IL-10 Signaling, NK Exhaustion	NM_010548.2:250
Vdac1-mRNA	-0.0978	0.185	-0.461	0.266	0.934	0.726	1.2	0.612	0.829	lm.nb	Senescence & Quiescence	NM_011694.4:562
Dnmt3l-mRNA	2.76	5.23	-7.48	13	6.79	0.00558	8250	0.614	0.829	Wald	Epigenetic Modification	NM_001081695.2:1158
E2f2-mRNA	-1.4	2.71	-6.71	3.91	0.379	0.00955	15	0.621	0.837	Wald	Cell Cycle, Senescence & Quiescence	NM_177733.7:1346
Prkdc-mRNA	-1.65	3.34	-8.2	4.9	0.319	0.0034	29.9	0.637	0.856	Wald	Cell Cycle	NM_011159.2:3108
Cdkn2c-mRNA	-3.28	6.76	-16.5	9.97	0.103	1.06e-05	1010	0.643	0.862	Wald	Cell Cycle, Senescence & Quiescence	NM_007671.2:265
Rora-mRNA	-2.45	5.08	-12.4	7.51	0.183	0.000184	183	0.645	0.862	Wald	Hypoxia Response, Other Interleukin Signaling	NM_013646.1:1045
Siglecf-mRNA	-1.38	3.01	-7.29	4.53	0.384	0.00641	23.1	0.661	0.88	Wald	Myeloid Immune Evasion	NM_145581.1:355
Hdac9-mRNA	1.81	3.97	-5.97	9.59	3.51	0.016	772	0.662	0.88	Wald	Epigenetic Modification, Notch Signaling	NM_024124.2:1520
Ccr7-mRNA	2.39	5.44	-8.28	13.1	5.23	0.00322	8490	0.674	0.889	Wald	Chemokine Signaling	NM_007719.2:755
Taf6l-mRNA	-0.0572	0.131	-0.314	0.2	0.961	0.804	1.15	0.674	0.889	lm.nb	Epigenetic Modification	NM_001177798.1:1086
Ppp2r5b-mRNA	0.0557	0.128	-0.196	0.307	1.04	0.873	1.24	0.676	0.889	loglinear	CTLA4 Signaling, PI3K-AKT Pathway	NM_198168.3:1112
Ighm-mRNA	0.11	0.252	-0.385	0.604	1.08	0.766	1.52	0.676	0.889	lm.nb	BCR Signaling	ENSMUST00000103426.1:839
Lair1-mRNA	-2.02	4.85	-11.5	7.48	0.247	0.000341	179	0.69	0.903	Wald	B Cell Exhaustion, NK Receptors	NM_001113474.1:793
Plcg1-mRNA	-1.07	2.57	-6.1	3.96	0.478	0.0146	15.6	0.69	0.903	Wald	Cytotoxicity, DAP12 Signaling, Hypoxia Response, NF-kB Signaling, TCR Signaling	NM_021280.3:3866
Il16-mRNA	-2.65	6.42	-15.2	9.92	0.159	2.61e-05	971	0.692	0.903	Wald	Other Interleukin Signaling	NM_010551.3:3095
Lpl-mRNA	0.0298	0.0744	-0.116	0.176	1.02	0.923	1.13	0.699	0.909	loglinear	PPAR signaling	NM_008509.2:802
Lilra6-mRNA	0.63	1.57	-2.45	3.71	1.55	0.182	13.1	0.701	0.909	Wald	B Cell Exhaustion, BCR Signaling	NM_011090.2:424
Osmr-mRNA	0.668	1.68	-2.62	3.96	1.59	0.163	15.5	0.703	0.909	Wald	IL-6 Signaling, JAKSTAT Signaling	NM_011019.3:395
Acat2-mRNA	0.778	2.05	-3.23	4.79	1.71	0.106	27.7	0.715	0.921	Wald	Fatty Acid Metabolism	NM_009338.3:1876
Ifng-mRNA	0.915	2.43	-3.84	5.67	1.89	0.0698	51	0.717	0.921	Wald	Hypoxia Response, NK Exhaustion, TGF-beta Signaling, Type II Interferon	NM_008337.3:402
Cd180-mRNA	-0.0435	0.116	-0.271	0.184	0.97	0.829	1.14	0.717	0.921	lm.nb	TLR Signaling	NM_008533.2:860
Mcm7-mRNA	-1.97	5.54	-12.8	8.88	0.255	0.000138	470	0.732	0.938	Wald	Cell Cycle	NM_008568.2:260
Itpr1-mRNA	1.68	4.76	-7.66	11	3.2	0.00494	2070	0.735	0.939	Wald	BCR Signaling, Senescence & Quiescence	NM_010585.2:660
Ldha-mRNA	0.0377	0.109	-0.176	0.251	1.03	0.885	1.19	0.739	0.941	lm.nb	Anergy, Glycolysis and Glucose Import, Hypoxia Response	NM_010699.1:255
Smad4-mRNA	0.0414	0.121	-0.195	0.278	1.03	0.873	1.21	0.741	0.942	lm.nb	Epigenetic Modification, TGF-beta Signaling	NM_008540.2:852
Wnt4-mRNA	3.14	9.45	-15.4	21.7	8.82	2.33e-05	3340000	0.749	0.95	Wald	mTOR Signaling	NM_009523.1:64
Dgka-mRNA	-1.26	3.9	-8.9	6.38	0.417	0.00209	83.1	0.755	0.955	Wald	Anergy, T Cell Exhaustion	NM_016811.2:536
Itgax-mRNA	-0.0901	0.282	-0.643	0.462	0.939	0.641	1.38	0.757	0.955	lm.nb	B Cell Exhaustion, Other Interleukin Signaling	NM_021334.2:327
Prdm1-mRNA	1.37	4.34	-7.14	9.87	2.58	0.0071	936	0.762	0.958	Wald	NK Activity	NM_007548.3:1440
Trim29-mRNA	-1.25	4.04	-9.17	6.66	0.42	0.00174	101	0.765	0.96	Wald	Type II Interferon	NM_023655.2:767
Cd22-mRNA	-1.18	3.98	-8.98	6.63	0.443	0.00198	98.8	0.776	0.971	Wald	B Cell Exhaustion, BCR Signaling, NK Receptors	NM_001043317.2:865
Yy1-mRNA	-0.0246	0.0853	-0.192	0.143	0.983	0.876	1.1	0.78	0.974	loglinear	Epigenetic Modification, T Cell Exhaustion	NM_009537.3:760
Cdc14b-mRNA	-1.08	3.8	-8.54	6.37	0.473	0.00269	82.9	0.784	0.976	Wald	Cell Cycle	NM_172587.3:612
Mmp9-mRNA	2.19	7.78	-13.1	17.4	4.56	0.000116	179000	0.787	0.977	Wald	TNF Signaling	NM_013599.2:1570
Lamp1-mRNA	0.0463	0.169	-0.286	0.378	1.03	0.82	1.3	0.791	0.98	lm.nb	NK Activity, NK Exhaustion	NM_010684.2:1248
Fcrlb-mRNA	2.55	9.37	-15.8	20.9	5.85	1.74e-05	1970000	0.793	0.98	Wald	B Cell Exhaustion, BCR Signaling	NM_001029984.2:266
Mapk8-mRNA	0.941	3.52	-5.96	7.84	1.92	0.0161	229	0.797	0.981	Wald	AP-1 Signaling, MAPK Signaling	NM_016700.3:970
Ptprs-mRNA	-1.04	3.94	-8.76	6.67	0.485	0.00231	102	0.798	0.981	Wald	Anergy	NM_011218.2:4675
Scp2-mRNA	-1.03	3.94	-8.75	6.68	0.489	0.00233	103	0.801	0.981	Wald	PPAR signaling	NM_011327.4:410
Il6st-mRNA	-0.931	3.58	-7.95	6.09	0.524	0.00405	68	0.802	0.981	Wald	IL-6 Signaling	NM_010560.2:2325
Gata6-mRNA	-0.535	2.1	-4.64	3.58	0.69	0.04	11.9	0.806	0.983	Wald	Hypoxia Response	NM_010258.3:2065
Sesn2-mRNA	-1.36	5.63	-12.4	9.66	0.388	0.000186	811	0.815	0.989	Wald	Senescence & Quiescence, mTOR Signaling	NM_144907.1:1416
Ltbp1-mRNA	-0.607	2.51	-5.54	4.32	0.657	0.0216	20	0.816	0.989	Wald	TGF-beta Signaling	NM_019919.2:5280
Acsl3-mRNA	-0.946	3.93	-8.64	6.75	0.519	0.0025	108	0.816	0.989	Wald	Fatty Acid Metabolism, PPAR signaling	NM_001136222.1:490
Slamf6-mRNA	2.18	9.4	-16.2	20.6	4.54	1.3e-05	1590000	0.823	0.993	Wald	NK Receptors	NM_030710.2:805
Mif-mRNA	0.0453	0.197	-0.341	0.432	1.03	0.789	1.35	0.824	0.993	lm.nb	Other Interleukin Signaling	NM_010798.3:116
Nfat5-mRNA	1.72	7.73	-13.4	16.9	3.3	9.06e-05	120000	0.83	0.997	Wald	TCR Signaling	NM_133957.3:1568
Cd72-mRNA	0.0537	0.245	-0.426	0.533	1.04	0.744	1.45	0.832	0.997	lm.nb	B Cell Exhaustion, BCR Signaling	NM_001110320.1:987
Casp9-mRNA	-0.986	4.56	-9.92	7.95	0.505	0.00103	247	0.835	0.999	Wald	Apoptosis, PI3K-AKT Pathway	NM_015733.5:842
Lamtor3-mRNA	-0.00848	0.0414	-0.0896	0.0726	0.994	0.94	1.05	0.843	0.999	loglinear	MAPK Signaling, mTOR Signaling	NM_019920.2:300
Il1r1-mRNA	0.58	2.87	-5.05	6.21	1.49	0.0303	73.8	0.846	0.999	Wald	IL-1 Signaling, IL-10 Signaling, NF-kB Signaling	NM_001123382.1:820
Il21r-mRNA	0.49	2.45	-4.32	5.3	1.4	0.05	39.4	0.848	0.999	Wald	IL-2 Signaling, NK Activity	NM_021887.1:619
Mbd3-mRNA	-0.0144	0.0736	-0.159	0.13	0.99	0.896	1.09	0.85	0.999	loglinear	Epigenetic Modification	NM_013595.2:420
Klrc1-mRNA	0.352	1.81	-3.2	3.9	1.28	0.109	15	0.852	0.999	Wald	Cytotoxicity, NK Exhaustion, NK Receptors	NM_001136068.1:68
Bmp2-mRNA	-1.23	6.36	-13.7	11.2	0.426	7.58e-05	2390	0.852	0.999	Wald	TGF-beta Signaling	NM_007553.2:885
Nfatc1-mRNA	-1.21	6.3	-13.6	11.1	0.433	8.33e-05	2250	0.853	0.999	Wald	BCR Signaling, MAPK Signaling, Senescence & Quiescence, TCR Signaling	NM_016791.4:1570
Dcn-mRNA	0.544	2.84	-5.03	6.12	1.46	0.0306	69.4	0.854	0.999	Wald	TGF-beta Signaling	NM_007833.4:230
Pctp-mRNA	-1.35	7.34	-15.7	13	0.392	1.84e-05	8360	0.859	0.999	Wald	Fatty Acid Metabolism	NM_008796.3:197
Pbx3-mRNA	-0.933	5.24	-11.2	9.33	0.524	0.000425	645	0.864	0.999	Wald	T Cell Exhaustion	NM_016768.1:706
Lif-mRNA	1.21	6.86	-12.2	14.7	2.31	0.000206	25900	0.865	0.999	Wald	Epigenetic Modification, IL-10 Signaling, IL-6 Signaling, JAKSTAT Signaling, Other Interleukin Signaling, TNF Signaling	NM_008501.2:400
Cdkn1c-mRNA	-0.986	6.21	-13.2	11.2	0.505	0.00011	2320	0.878	0.999	Wald	Cell Cycle	NM_009876.4:690
Mras-mRNA	-0.696	4.48	-9.48	8.09	0.617	0.0014	272	0.881	0.999	Wald	MAPK Signaling, Senescence & Quiescence	NM_008624.3:842
Tyk2-mRNA	0.62	4.09	-7.4	8.64	1.54	0.00592	399	0.884	0.999	Wald	IL-10 Signaling, IL-6 Signaling, JAKSTAT Signaling, Other Interleukin Signaling, Type I Interferon	NM_001205312.1:1532
Ppp2r1b-mRNA	0.923	6.23	-11.3	13.1	1.9	0.000402	8940	0.886	0.999	Wald	CTLA4 Signaling, Glycolysis and Glucose Import, PI3K-AKT Pathway	NM_028614.3:116
Uhrf1-mRNA	0.562	3.96	-7.21	8.33	1.48	0.00677	322	0.891	0.999	Wald	Epigenetic Modification	NM_001111078.1:199
Bcl2l1-mRNA	-0.0214	0.154	-0.322	0.28	0.985	0.8	1.21	0.893	0.999	lm.nb	Apoptosis, PI3K-AKT Pathway	NM_009743.4:200
Il1rl1-mRNA	-0.219	1.66	-3.47	3.03	0.859	0.0904	8.17	0.899	0.999	Wald	IL-1 Signaling	NM_001025602.2:815
H2-Ob-mRNA	-0.59	4.65	-9.71	8.53	0.664	0.0012	369	0.903	0.999	Wald	Antigen Presentation, PD1 Signaling	NM_010389.3:198
Rorg-mRNA	0.307	2.49	-4.57	5.18	1.24	0.0422	36.3	0.905	0.999	Wald	Other Interleukin Signaling	NM_011281.3:103
Ppp2r5e-mRNA	-0.773	6.53	-13.6	12	0.585	8.25e-05	4150	0.909	0.999	Wald	CTLA4 Signaling, PI3K-AKT Pathway	NM_012024.2:4010
Nbea-mRNA	0.616	5.2	-9.59	10.8	1.53	0.0013	1800	0.909	0.999	Wald	Notch Signaling	NM_030595.1:2236
Ccnt2-mRNA	0.66	5.69	-10.5	11.8	1.58	0.000692	3610	0.911	0.999	Wald	TGF-beta Signaling	NM_028399.1:1184
Cxcr6-mRNA	0.298	2.64	-4.88	5.47	1.23	0.0341	44.4	0.913	0.999	Wald	Chemokine Signaling	NM_030712.4:650
Csf1r-mRNA	0.0124	0.116	-0.215	0.24	1.01	0.862	1.18	0.917	0.999	lm.nb	MAPK Signaling	NM_001037859.2:1892
Dvl1-mRNA	0.484	4.64	-8.6	9.57	1.4	0.00257	761	0.92	0.999	Wald	Notch Signaling, mTOR Signaling	NM_010091.3:1530
Cxcr3-mRNA	-0.278	2.67	-5.52	4.96	0.825	0.0218	31.2	0.92	0.999	Wald	B Cell Exhaustion, Chemokine Signaling	NM_009910.2:605
Ptger4-mRNA	0.624	6	-11.1	12.4	1.54	0.000442	5380	0.92	0.999	Wald	T Cell Exhaustion	NM_008965.1:315
Slc7a5-mRNA	0.847	8.15	-15.1	16.8	1.8	2.79e-05	116000	0.92	0.999	Wald	Anergy, mTOR Signaling	NM_011404.3:780
Sfn-mRNA	-0.205	1.98	-4.09	3.68	0.868	0.0589	12.8	0.921	0.999	Wald	Cell Cycle	NM_018754.2:447
Ehhadh-mRNA	-0.957	9.39	-19.4	17.4	0.515	1.49e-06	178000	0.922	0.999	Wald	Fatty Acid Metabolism, PPAR signaling	NM_023737.3:856
H2-DMb2-mRNA	-0.349	3.51	-7.22	6.53	0.785	0.00669	92.2	0.924	0.999	Wald	Antigen Presentation, PD1 Signaling	NM_010388.4:195
Cd244a-mRNA	-0.787	7.95	-16.4	14.8	0.58	1.19e-05	28200	0.924	0.999	Wald	Cytotoxicity, NK Activity, NK Exhaustion, NK Receptors, T Cell Exhaustion	NM_018729.2:262
Pbx1-mRNA	-0.469	4.92	-10.1	9.18	0.722	0.000897	582	0.927	0.999	Wald	Notch Signaling	NM_008783.2:951
Nr4a1-mRNA	-0.342	3.61	-7.41	6.72	0.789	0.00589	106	0.927	0.999	Wald	MAPK Signaling, PI3K-AKT Pathway	NM_010444.1:1315
Gys2-mRNA	0.736	7.79	-14.5	16	1.67	4.22e-05	65800	0.927	0.999	Wald	PI3K-AKT Pathway	NM_145572.2:1830
Glud1-mRNA	-0.00713	0.0772	-0.158	0.144	0.995	0.896	1.11	0.929	0.999	loglinear	Glutamine Metabolism	NM_008133.4:1495
Rara-mRNA	0.407	4.42	-8.25	9.06	1.33	0.00329	535	0.929	0.999	Wald	RAR Signaling	NM_001177302.1:948
Tpsb2-mRNA	-0.288	3.16	-6.48	5.91	0.819	0.0112	60.1	0.93	0.999	Wald		NM_010781.3:502
Dusp9-mRNA	0.212	2.42	-4.53	4.96	1.16	0.0432	31.1	0.933	0.999	Wald	MAPK Signaling	NM_029352.3:1212
Pias2-mRNA	0.817	9.38	-17.6	19.2	1.76	5.12e-06	607000	0.933	0.999	Wald	JAKSTAT Signaling	NM_001164167.1:480
Sesn3-mRNA	0.171	1.98	-3.71	4.06	1.13	0.0762	16.6	0.934	0.999	Wald	Senescence & Quiescence	NM_030261.4:1330
Btrc-mRNA	-0.499	5.82	-11.9	10.9	0.708	0.00026	1930	0.934	0.999	Wald	Antigen Presentation, BCR Signaling, IL-1 Signaling, Other Interleukin Signaling, Senescence & Quiescence, TCR Signaling, TLR Signaling	NM_009771.3:863
Foxo1-mRNA	-0.781	9.33	-19.1	17.5	0.582	1.81e-06	187000	0.936	0.999	Wald	Other Interleukin Signaling, Senescence & Quiescence	NM_019739.3:1361
Creb3l2-mRNA	-0.763	9.35	-19.1	17.6	0.589	1.79e-06	194000	0.937	0.999	Wald	PI3K-AKT Pathway, TNF Signaling	NM_178661.4:848
Ulbp1-mRNA	0.751	9.35	-17.6	19.1	1.68	5.12e-06	553000	0.938	0.999	Wald	Cytotoxicity, NK Activity	NM_029975.2:595
Cd19-mRNA	0.161	2.08	-3.92	4.24	1.12	0.0661	18.9	0.941	0.999	Wald	BCR Signaling	NM_009844.2:1118
Cpa3-mRNA	0.436	5.76	-10.8	11.7	1.35	0.000543	3370	0.942	0.999	Wald	Myeloid Immune Evasion	NM_007753.2:101
E2f1-mRNA	-0.38	5.06	-10.3	9.54	0.768	0.000794	743	0.942	0.999	Wald	Cell Cycle, Hypoxia Response, Notch Signaling, Senescence & Quiescence	NM_007891.4:926
Lilra5-mRNA	-0.257	3.45	-7.01	6.5	0.837	0.00775	90.3	0.943	0.999	Wald	BCR Signaling	NM_001081239.2:725
Nprl3-mRNA	-0.163	2.29	-4.66	4.33	0.893	0.0396	20.1	0.945	0.999	Wald	mTOR Signaling	NM_181569.3:870
Got2-mRNA	-0.222	3.27	-6.63	6.19	0.857	0.0101	72.9	0.948	0.999	Wald	Glutamine Metabolism	NM_010325.2:134
Rorgt-mRNA	-0.142	2.35	-4.75	4.46	0.906	0.0372	22.1	0.954	0.999	Wald	Other Interleukin Signaling	NM_001293734.1:20
Iglc1-mRNA	0.188	3.11	-5.92	6.29	1.14	0.0166	78.3	0.954	0.999	Wald	BCR Signaling	ENSMUST00000200568.1:318
Atr-mRNA	-0.298	5.44	-11	10.4	0.813	0.000504	1310	0.958	0.999	Wald	Cell Cycle, Senescence & Quiescence	NM_019864.1:4392
Jak3-mRNA	0.504	9.38	-17.9	18.9	1.42	4.15e-06	485000	0.959	0.999	Wald	JAKSTAT Signaling	NM_010589.5:145
Alox5-mRNA	-0.492	9.34	-18.8	17.8	0.711	2.18e-06	232000	0.959	0.999	Wald	IL-1 Signaling, Other Interleukin Signaling	NM_009662.2:1975
Klf2-mRNA	-0.222	5	-10	9.57	0.857	0.000965	762	0.966	0.999	Wald	Senescence & Quiescence	NM_008452.2:105
Mcm5-mRNA	-0.183	4.14	-8.29	7.93	0.881	0.00318	244	0.966	0.999	Wald	Cell Cycle	NM_001302540.1:208
Adh1-mRNA	0.363	9.34	-17.9	18.7	1.29	3.98e-06	415000	0.97	0.999	Wald	Fatty Acid Metabolism, Glycolysis and Glucose Import	NM_007409.3:320
Tnfrsf17-mRNA	0.11	2.86	-5.5	5.72	1.08	0.0221	52.8	0.97	0.999	Wald		NM_011608.1:216
Tgfb2-mRNA	-0.151	4.32	-8.62	8.32	0.901	0.00254	320	0.973	0.999	Wald	Senescence & Quiescence, TGF-beta Signaling	NM_009367.1:1685
Pdcd1lg2-mRNA	0.121	3.63	-7	7.24	1.09	0.00781	151	0.974	0.999	Wald	B Cell Memory, PD1 Signaling, T Cell Checkpoint Signaling	NM_021396.2:875
Trgv5-mRNA	-0.102	3.12	-6.21	6.01	0.932	0.0135	64.2	0.975	0.999	Wald	TCR Signaling	Tcr_050.1:75
Trdv4-mRNA	-0.0978	3.66	-7.28	7.09	0.934	0.00643	136	0.979	0.999	Wald	TCR Signaling	Tcr_298.1:105
Fbxw4-mRNA	0.141	5.81	-11.2	11.5	1.1	0.000413	2950	0.981	0.999	Wald	Antigen Presentation	NM_013907.2:720
Mysm1-mRNA	-0.103	4.37	-8.67	8.47	0.931	0.00245	354	0.982	0.999	Wald	Epigenetic Modification	NM_177239.2:386
Cd163-mRNA	0.157	7.06	-13.7	14	1.11	7.66e-05	16200	0.983	0.999	Wald	Myeloid Immune Evasion	NM_053094.2:3225
Hdac7-mRNA	-0.0596	2.86	-5.67	5.55	0.96	0.0196	46.9	0.984	0.999	Wald	Epigenetic Modification, Notch Signaling	NM_001204275.1:1990
Atm-mRNA	0.132	8.74	-17	17.3	1.1	7.59e-06	158000	0.988	0.999	Wald	Cell Cycle, Epigenetic Modification, NF-kB Signaling, Senescence & Quiescence	NM_007499.2:5543
Cacnb2-mRNA	-0.0753	5.15	-10.2	10	0.949	0.000874	1030	0.989	0.999	Wald	MAPK Signaling	NM_023116.3:735
Fadd-mRNA	-0.13	9.31	-18.4	18.1	0.914	2.95e-06	283000	0.989	0.999	Wald	Apoptosis, TLR Signaling, TNF Signaling	NM_010175.6:337
Ms4a1-mRNA	-0.039	2.8	-5.52	5.44	0.973	0.0218	43.5	0.989	0.999	Wald	B Cell Exhaustion, B Cell Memory	NM_007641.5:166
Nkg7-mRNA	0.0169	2.27	-4.43	4.46	1.01	0.0464	22.1	0.994	0.999	Wald	Cytotoxicity	NM_024253.4:530
Pycr2-mRNA	0.0635	9.3	-18.2	18.3	1.05	3.42e-06	320000	0.995	0.999	Wald	Glutamine Metabolism	NM_133705.2:284
Itpr2-mRNA	0.0575	9.35	-18.3	18.4	1.04	3.19e-06	340000	0.995	0.999	Wald	BCR Signaling, Senescence & Quiescence	NM_010586.1:4365
Trim33-mRNA	0.0504	8.91	-17.4	17.5	1.04	5.71e-06	188000	0.996	0.999	Wald	TGF-beta Signaling	NM_001079830.2:2612
Anapc4-mRNA	0.0321	9.29	-18.2	18.2	1.02	3.36e-06	311000	0.997	0.999	Wald	Cell Cycle, Senescence & Quiescence	NM_024213.2:942
Ppm1f-mRNA	0.0244	9.36	-18.3	18.4	1.02	3.04e-06	340000	0.998	0.999	Wald	Epigenetic Modification	NM_176833.4:747
Trim35-mRNA	-0.0124	9.3	-18.2	18.2	0.991	3.22e-06	305000	0.999	0.999	Wald	Type II Interferon	NM_029979.3:1410
