# Supplementary material for: Alzheimer’s disease-associated protective variant Plcg2-P522R modulates peripheral macrophage function in a sex-dimorphic manner
Source: J Neuroinflammation. 2024 Nov 1;21:280. doi: 10.1186/s12974-024-03271-9 (PMC11529260; doi:10.1186/s12974-024-03271-9)
Supplement: Supplementary file 4 — Supplementary Material 4: Figure 9B – DE Results – Female P522R LPS vs Baseline of Female P522R no LPS [file 12974_2024_3271_MOESM4_ESM.csv]

	Log2 fold change	std error (log2)	Lower confidence limit (log2)	Upper confidence limit (log2)	Linear fold change	Lower confidence limit (linear)	Upper confidence limit (linear)	P-value	BH.p.value	method	Gene.sets	probe.ID
Cd274-mRNA	4.37	0.137	4.11	4.64	20.7	17.2	25	1.47e-10	4.95e-08	lm.nb	PD1 Signaling, T Cell Checkpoint Signaling	NM_021893.2:515
Vsir-mRNA	-2.43	0.0793	-2.59	-2.28	0.185	0.166	0.206	2.04e-10	4.95e-08	loglinear	T Cell Checkpoint Signaling	NM_028732.4:384
Xaf1-mRNA	5.2	0.195	4.81	5.58	36.7	28.1	47.8	7.25e-10	1.17e-07	lm.nb	Type I Interferon	NM_001037713.3:100
Rnf213-mRNA	4.77	0.186	4.41	5.14	27.3	21.2	35.2	9.85e-10	1.2e-07	lm.nb	Antigen Presentation	XM_006534633.1:7285
Adora2b-mRNA	4.09	0.174	3.74	4.43	17	13.4	21.5	2.19e-09	2.13e-07	lm.nb	Myeloid Immune Evasion	NM_007413.4:654
Oas2-mRNA	4.95	0.22	4.52	5.39	31	23	41.8	3.21e-09	2.58e-07	lm.nb	Type I Interferon, Type II Interferon	NM_145227.3:1148
Stat1-mRNA	3.78	0.171	3.45	4.12	13.8	10.9	17.4	3.72e-09	2.58e-07	lm.nb	JAKSTAT Signaling, Notch Signaling, TLR Signaling	NM_009283.3:1590
Nfkbia-mRNA	2.53	0.116	2.3	2.76	5.78	4.94	6.77	4.34e-09	2.63e-07	lm.nb	NF-kB Signaling, TCR Signaling	NM_010907.2:646
Mmp14-mRNA	3.02	0.142	2.74	3.3	8.11	6.68	9.84	5.37e-09	2.9e-07	lm.nb	TNF Signaling	NM_008608.3:554
Malt1-mRNA	2.36	0.118	2.13	2.59	5.12	4.37	6.01	8.89e-09	4.18e-07	lm.nb	BCR Signaling, NF-kB Signaling, TCR Signaling	NM_172833.2:1196
Cflar-mRNA	2.98	0.15	2.69	3.27	7.89	6.44	9.66	9.45e-09	4.18e-07	lm.nb	Apoptosis, Hypoxia Response, NF-kB Signaling, TNF Signaling	NM_207653.3:990
Bst2-mRNA	3.56	0.182	3.2	3.91	11.8	9.21	15.1	1.08e-08	4.39e-07	lm.nb	Type I Interferon	NM_198095.2:113
Ccl5-mRNA	9.27	0.478	8.34	10.2	619	323	1190	1.19e-08	4.39e-07	lm.nb	Chemokine Signaling, IL-10 Signaling, TLR Signaling, TNF Signaling	NM_013653.1:165
Il1a-mRNA	7.95	0.413	7.14	8.76	248	141	434	1.26e-08	4.39e-07	lm.nb	IL-1 Signaling, IL-10 Signaling, Senescence & Quiescence	NM_010554.4:225
Ifit3/3b-mRNA	8.84	0.478	7.9	9.78	458	239	877	1.83e-08	5.92e-07	lm.nb	Type I Interferon	NM_010501.2:846
Psme2/2b-mRNA	2.82	0.159	2.51	3.13	7.05	5.68	8.75	2.59e-08	7.42e-07	lm.nb	Antigen Presentation, BCR Signaling	NM_001029855.1:476
Lgals9-mRNA	3.24	0.185	2.88	3.61	9.48	7.37	12.2	2.83e-08	7.42e-07	lm.nb	IL-2 Signaling	NM_010708.1:355
Psma6-mRNA	1.78	0.101	1.58	1.98	3.44	2.99	3.95	2.85e-08	7.42e-07	lm.nb	Antigen Presentation, BCR Signaling	NM_011968.3:207
Il1b-mRNA	10.8	0.618	9.61	12	1810	782	4190	2.9e-08	7.42e-07	lm.nb	IL-1 Signaling	NM_008361.3:108
Cd14-mRNA	2.92	0.169	2.59	3.25	7.57	6.01	9.52	3.27e-08	7.95e-07	lm.nb	Antigen Presentation, MAPK Signaling, Myeloid Immune Evasion, NF-kB Signaling, TLR Signaling	NM_009841.3:235
Ccl4-mRNA	7.34	0.429	6.5	8.18	162	90.2	289	3.59e-08	8.28e-07	lm.nb	Chemokine Signaling, IL-10 Signaling, NF-kB Signaling, TLR Signaling	NM_013652.1:140
Gk-mRNA	2.3	0.135	2.04	2.57	4.93	4.1	5.92	3.75e-08	8.28e-07	lm.nb	PPAR signaling	NM_008194.3:1731
Ccl22-mRNA	3.69	0.219	3.26	4.12	12.9	9.61	17.4	4.08e-08	8.61e-07	lm.nb	Chemokine Signaling, IL-10 Signaling, Other Interleukin Signaling	NM_009137.2:140
Ptgs2-mRNA	11.5	0.692	10.2	12.9	2960	1160	7570	4.49e-08	9.04e-07	lm.nb	Hypoxia Response, IL-10 Signaling, Myeloid Immune Evasion, NF-kB Signaling, Other Interleukin Signaling, TNF Signaling	NM_011198.3:675
Ccl3-mRNA	6.61	0.398	5.83	7.39	97.6	56.8	168	4.65e-08	9.04e-07	lm.nb	Chemokine Signaling, IL-10 Signaling, T Cell Exhaustion, TLR Signaling	NM_011337.2:219
Nfkb2-mRNA	3.07	0.192	2.7	3.45	8.42	6.49	10.9	6.36e-08	1.19e-06	lm.nb	NF-kB Signaling	NM_019408.2:1150
Jak2-mRNA	3.27	0.207	2.87	3.68	9.66	7.29	12.8	7.21e-08	1.29e-06	lm.nb	Epigenetic Modification, IL-6 Signaling, JAKSTAT Signaling, Type II Interferon	NM_008413.2:1049
Rsad2-mRNA	8.67	0.551	7.59	9.75	408	193	863	7.4e-08	1.29e-06	lm.nb	Type I Interferon	NM_021384.4:340
Ifit1-mRNA	10.6	0.676	9.24	11.9	1520	605	3800	7.92e-08	1.33e-06	lm.nb	Type I Interferon	NM_008331.2:890
Oas1a-mRNA	3.46	0.232	3.01	3.91	11	8.04	15.1	1.16e-07	1.83e-06	lm.nb	Type I Interferon, Type II Interferon	NM_145211.2:471
Gbp2-mRNA	6.35	0.426	5.51	7.18	81.3	45.6	145	1.2e-07	1.83e-06	lm.nb	Type I Interferon, Type II Interferon	NM_010260.1:1798
Nfkbib-mRNA	1.78	0.119	1.54	2.01	3.42	2.91	4.03	1.21e-07	1.83e-06	lm.nb	BCR Signaling, TCR Signaling	NM_010908.4:382
Mx1-mRNA	10.1	0.68	8.75	11.4	1080	429	2720	1.24e-07	1.83e-06	lm.nb	Type I Interferon	NM_010846.1:1886
Cxcl1-mRNA	7.46	0.515	6.45	8.47	176	87.2	353	1.54e-07	2.21e-06	lm.nb	Chemokine Signaling, NF-kB Signaling, TNF Signaling	NM_008176.3:245
Batf-mRNA	3.03	0.211	2.61	3.44	8.14	6.12	10.8	1.66e-07	2.26e-06	lm.nb	AP-1 Signaling, Other Interleukin Signaling, T Cell Exhaustion	NM_016767.2:329
Oas3-mRNA	3.85	0.269	3.32	4.38	14.4	10	20.8	1.67e-07	2.26e-06	lm.nb	Type I Interferon, Type II Interferon	NM_145226.2:365
Il12b-mRNA	9.8	0.713	8.4	11.2	889	338	2340	2.41e-07	3.17e-06	lm.nb	IL-10 Signaling, NK Activity, TLR Signaling	NM_001303244.1:414
Tnfrsf1b-mRNA	2.84	0.209	2.43	3.25	7.17	5.4	9.52	2.62e-07	3.35e-06	lm.nb	IL-10 Signaling, Other Interleukin Signaling, TNF Signaling	NM_011610.3:110
Timp1-mRNA	4.6	0.35	3.92	5.29	24.3	15.1	39	3.51e-07	4.37e-06	lm.nb	Hypoxia Response, IL-10 Signaling, Other Interleukin Signaling	NM_011593.2:436
Nos2-mRNA	8.77	0.673	7.45	10.1	437	175	1090	3.78e-07	4.59e-06	lm.nb	Hypoxia Response, Myeloid Immune Evasion, Other Interleukin Signaling	NM_010927.3:1541
Rgs2-mRNA	-3.22	0.249	-3.7	-2.73	0.108	0.0768	0.151	4.06e-07	4.81e-06	lm.nb	Anergy	NM_009061.2:175
Hdc-mRNA	8.95	0.698	7.58	10.3	495	192	1280	4.35e-07	4.94e-06	lm.nb		NM_008230.4:745
Nfkb1-mRNA	2.41	0.188	2.04	2.77	5.3	4.11	6.84	4.39e-07	4.94e-06	lm.nb	NF-kB Signaling	NM_008689.2:2125
Mx2-mRNA	9.06	0.709	7.67	10.5	534	204	1400	4.48e-07	4.94e-06	lm.nb	Type I Interferon	NM_013606.1:1604
Sp100-mRNA	2.98	0.239	2.51	3.45	7.89	5.71	10.9	5.5e-07	5.94e-06	lm.nb	Type II Interferon	NM_013673.3:410
Psmb10-mRNA	3.29	0.272	2.76	3.82	9.79	6.77	14.2	7.06e-07	7.46e-06	lm.nb	Antigen Presentation, BCR Signaling	NM_013640.3:401
Cebpb-mRNA	1.67	0.138	1.4	1.94	3.18	2.63	3.83	7.42e-07	7.67e-06	lm.nb	AP-1 Signaling, Senescence & Quiescence, TNF Signaling	NM_009883.4:343
Ms4a4a-mRNA	3.7	0.31	3.1	4.31	13	8.55	19.8	7.94e-07	8.04e-06	lm.nb	Myeloid Immune Evasion	XM_003086124.1:252
Cd40-mRNA	4.82	0.405	4.03	5.62	28.3	16.3	49.1	8.31e-07	8.24e-06	lm.nb	B Cell Memory, NF-kB Signaling, T Cell Checkpoint Signaling, TLR Signaling	NM_011611.2:1425
Socs3-mRNA	5.88	0.512	4.87	6.88	58.8	29.3	118	1.13e-06	1.1e-05	lm.nb	IL-6 Signaling, JAKSTAT Signaling, TNF Signaling, Type I Interferon, Type II Interferon	NM_007707.2:585
Il6-mRNA	11.5	1.02	9.5	13.5	2890	725	11500	1.28e-06	1.22e-05	lm.nb	IL-6 Signaling	NM_031168.1:40
Lyn-mRNA	1.45	0.13	1.2	1.71	2.74	2.3	3.27	1.4e-06	1.31e-05	lm.nb	BCR Signaling, CTLA4 Signaling, NF-kB Signaling	NM_010747.2:1286
Fcer1g-mRNA	1.13	0.103	0.926	1.33	2.18	1.9	2.51	1.62e-06	1.49e-05	lm.nb	Cytotoxicity, NK Receptors	NM_010185.4:264
Pik3ap1-mRNA	1.68	0.158	1.37	1.99	3.21	2.59	3.98	2.11e-06	1.9e-05	lm.nb	BCR Signaling, PI3K-AKT Pathway	NM_031376.3:885
Ptprj-mRNA	2.2	0.208	1.79	2.61	4.6	3.46	6.1	2.25e-06	1.97e-05	lm.nb	TCR Signaling	NM_001135657.1:555
Cxcl3-mRNA	10.2	0.97	8.34	12.1	1210	323	4500	2.27e-06	1.97e-05	lm.nb	NF-kB Signaling, TNF Signaling	NM_203320.2:275
Jag1-mRNA	1.63	0.154	1.32	1.93	3.09	2.5	3.81	2.32e-06	1.98e-05	lm.nb	Notch Signaling, TNF Signaling	NM_013822.2:2155
Il12a-mRNA	9.19	0.875	7.47	10.9	582	177	1910	2.39e-06	2e-05	lm.nb	IL-10 Signaling, NK Activity, TLR Signaling	NM_008351.1:355
Stat3-mRNA	1.65	0.158	1.34	1.96	3.14	2.54	3.89	2.44e-06	2.01e-05	lm.nb	Hypoxia Response, JAKSTAT Signaling	NM_213659.2:2130
Icam1-mRNA	2.37	0.228	1.92	2.81	5.15	3.78	7.03	2.63e-06	2.13e-05	lm.nb	Cytotoxicity, Hypoxia Response, IL-10 Signaling, NF-kB Signaling, Other Interleukin Signaling, TNF Signaling, Type II Interferon	NM_010493.3:355
Lcp2-mRNA	2.77	0.271	2.23	3.3	6.8	4.7	9.83	3.06e-06	2.44e-05	lm.nb	Cytotoxicity, DAP12 Signaling, TCR Signaling	NM_010696.4:523
Tapbp-mRNA	1.79	0.176	1.44	2.13	3.45	2.72	4.38	3.11e-06	2.44e-05	lm.nb	Antigen Presentation	NM_009318.2:771
Cxcl2-mRNA	6.13	0.611	4.93	7.33	70.1	30.6	161	3.48e-06	2.68e-05	lm.nb	IL-10 Signaling, NF-kB Signaling, TNF Signaling	NM_009140.2:765
Tbk1-mRNA	1.2	0.12	0.965	1.44	2.3	1.95	2.71	3.58e-06	2.69e-05	lm.nb	TLR Signaling	NM_019786.4:440
Tnf-mRNA	3.98	0.398	3.2	4.76	15.8	9.18	27.1	3.6e-06	2.69e-05	lm.nb	IL-10 Signaling, TNF Signaling	NM_013693.2:514
Tnfsf10-mRNA	7.15	0.723	5.73	8.56	142	53.1	378	3.92e-06	2.89e-05	lm.nb	Apoptosis, Cytotoxicity, NK Exhaustion	NM_009425.2:554
Pml-mRNA	2.83	0.293	2.26	3.4	7.11	4.78	10.6	4.76e-06	3.45e-05	lm.nb	Epigenetic Modification, Type II Interferon	NM_008884.5:616
Adora2a-mRNA	3.11	0.327	2.47	3.75	8.65	5.54	13.5	5.42e-06	3.87e-05	lm.nb	Myeloid Immune Evasion, T Cell Checkpoint Signaling	NM_009630.3:920
Csf1-mRNA	2.34	0.26	1.83	2.85	5.05	3.55	7.19	8.58e-06	6.04e-05	lm.nb	IL-10 Signaling, MAPK Signaling, TNF Signaling	NM_001113530.1:833
Fas-mRNA	3.05	0.341	2.38	3.72	8.28	5.2	13.2	9.07e-06	6.3e-05	lm.nb	Apoptosis, Cytotoxicity, TNF Signaling	NM_007987.2:95
Irak3-mRNA	2.58	0.294	2	3.15	5.97	4.01	8.9	1.04e-05	7.15e-05	lm.nb	IL-1 Signaling, TLR Signaling	NM_028679.4:842
Cd86-mRNA	2.09	0.239	1.62	2.56	4.26	3.08	5.89	1.07e-05	7.25e-05	lm.nb	CTLA4 Signaling, IL-10 Signaling, T Cell Checkpoint Signaling, T Cell Exhaustion, TLR Signaling	NM_019388.3:251
Csf2-mRNA	5.72	0.658	4.43	7.01	52.7	21.5	129	1.14e-05	7.58e-05	lm.nb	Cytotoxicity, IL-10 Signaling, IL-2 Signaling, JAKSTAT Signaling, Other Interleukin Signaling, TCR Signaling, TNF Signaling	NM_009969.4:605
Psmb9-mRNA	2.63	0.305	2.03	3.23	6.19	4.09	9.38	1.21e-05	7.98e-05	lm.nb	Antigen Presentation, BCR Signaling	NM_013585.2:540
Itgal-mRNA	1.87	0.219	1.44	2.3	3.65	2.71	4.91	1.29e-05	8.38e-05	lm.nb	Cytotoxicity	NM_008400.2:950
Tlr1-mRNA	1.76	0.206	1.35	2.16	3.38	2.56	4.48	1.33e-05	8.51e-05	lm.nb	TLR Signaling	NM_030682.1:805
Syk-mRNA	1.12	0.132	0.861	1.38	2.17	1.82	2.6	1.37e-05	8.66e-05	lm.nb	BCR Signaling, Cytotoxicity, DAP12 Signaling, NF-kB Signaling, PI3K-AKT Pathway	NM_001198977.1:1578
Tnfaip3-mRNA	2.33	0.28	1.78	2.88	5.04	3.44	7.37	1.61e-05	1e-04	lm.nb	NF-kB Signaling, TNF Signaling	NM_009397.2:232
Casp8-mRNA	1.29	0.155	0.983	1.59	2.44	1.98	3.01	1.66e-05	0.000102	lm.nb	Apoptosis, NK Activity, TLR Signaling, TNF Signaling	NM_009812.2:1463
Il13ra1-mRNA	2.18	0.266	1.66	2.7	4.53	3.16	6.5	1.81e-05	0.00011	lm.nb	Other Interleukin Signaling	NM_133990.4:845
Il18-mRNA	4.22	0.519	3.2	5.24	18.6	9.21	37.7	1.95e-05	0.000117	lm.nb	IL-1 Signaling, IL-10 Signaling, NK Activity	NM_008360.1:270
Nfkbie-mRNA	1.81	0.227	1.37	2.26	3.51	2.58	4.77	2.24e-05	0.000131	lm.nb	TCR Signaling	NM_008690.3:630
Map3k8-mRNA	1.44	0.181	1.09	1.8	2.72	2.13	3.47	2.24e-05	0.000131	lm.nb	MAPK Signaling, TCR Signaling	NM_007746.2:1385
Ptpn11-mRNA	0.808	0.101	0.61	1.01	1.75	1.53	2.01	2.27e-05	0.000131	lm.nb	CTLA4 Signaling, Cytotoxicity, IL-1 Signaling, IL-6 Signaling, JAKSTAT Signaling, Other Interleukin Signaling, PD1 Signaling, TLR Signaling, Type I Interferon, Type II Interferon	NM_011202.3:1295
Ywhaz-mRNA	0.765	0.0981	0.573	0.957	1.7	1.49	1.94	2.71e-05	0.000155	loglinear	Cell Cycle, Notch Signaling, Other Interleukin Signaling, PI3K-AKT Pathway	NM_011740.2:455
E2f5-mRNA	1.31	0.169	0.978	1.64	2.48	1.97	3.12	2.87e-05	0.000162	lm.nb	Cell Cycle, Senescence & Quiescence, TGF-beta Signaling	NM_007892.2:700
Traf2-mRNA	1.48	0.191	1.1	1.85	2.79	2.15	3.61	2.91e-05	0.000163	lm.nb	Apoptosis, MAPK Signaling, NF-kB Signaling, TNF Signaling	NM_009422.2:1334
Itga6-mRNA	-1.91	0.25	-2.4	-1.42	0.266	0.19	0.374	3.16e-05	0.000174	lm.nb	PI3K-AKT Pathway	NM_008397.3:910
Pirb-mRNA	1.39	0.182	1.03	1.74	2.62	2.04	3.35	3.23e-05	0.000177	lm.nb	BCR Signaling, T Cell Exhaustion	NM_011095.2:2040
Tlr2-mRNA	2.65	0.36	1.95	3.36	6.29	3.86	10.3	4.27e-05	0.00023	lm.nb	PI3K-AKT Pathway, TLR Signaling	NM_011905.3:2370
Gng12-mRNA	1.18	0.165	0.856	1.5	2.27	1.81	2.84	5.41e-05	0.000289	lm.nb	MAPK Signaling, PI3K-AKT Pathway	NM_001177559.1:267
Ccl2-mRNA	5.27	0.739	3.82	6.72	38.6	14.1	105	5.48e-05	0.00029	lm.nb	Chemokine Signaling, NF-kB Signaling	NM_011333.3:415
Osm-mRNA	3.19	0.453	2.3	4.08	9.14	4.94	16.9	6e-05	0.000314	lm.nb	IL-6 Signaling, JAKSTAT Signaling, Other Interleukin Signaling	NM_001013365.2:579
Tnfrsf1a-mRNA	0.785	0.115	0.558	1.01	1.72	1.47	2.02	7.94e-05	0.000411	lm.nb	IL-10 Signaling, MAPK Signaling, NF-kB Signaling, TNF Signaling, mTOR Signaling	NM_011609.2:615
Psmd6-mRNA	0.807	0.12	0.572	1.04	1.75	1.49	2.06	8.43e-05	0.000431	lm.nb	Antigen Presentation, BCR Signaling	NM_025550.2:314
Jak1-mRNA	0.659	0.0995	0.464	0.854	1.58	1.38	1.81	9.62e-05	0.000487	lm.nb	JAKSTAT Signaling	NM_146145.2:932
Ppp2cb-mRNA	0.82	0.125	0.574	1.07	1.77	1.49	2.09	0.000107	0.000538	lm.nb	CTLA4 Signaling, Glycolysis and Glucose Import, PI3K-AKT Pathway	NM_017374.3:398
Junb-mRNA	0.936	0.145	0.651	1.22	1.91	1.57	2.33	0.00012	0.000594	lm.nb	AP-1 Signaling, TGF-beta Signaling, TNF Signaling	NM_008416.1:335
Tab2-mRNA	1.21	0.188	0.839	1.57	2.31	1.79	2.98	0.000121	0.000594	lm.nb	IL-1 Signaling, MAPK Signaling, NF-kB Signaling, Other Interleukin Signaling, TCR Signaling, TLR Signaling, TNF Signaling	NM_138667.2:2015
Ppp2r5a-mRNA	1.4	0.22	0.97	1.83	2.64	1.96	3.56	0.000129	0.000626	lm.nb	CTLA4 Signaling, PI3K-AKT Pathway	NM_144880.4:1848
Camk2d-mRNA	0.776	0.122	0.537	1.01	1.71	1.45	2.02	0.00013	0.000627	lm.nb	Epigenetic Modification, Hypoxia Response, Type II Interferon	NM_001025439.1:1315
Dhrs3-mRNA	-1.76	0.279	-2.3	-1.21	0.296	0.202	0.433	0.000144	0.000684	lm.nb	RAR Signaling	NM_011303.6:580
Fcgr1-mRNA	3.2	0.51	2.2	4.2	9.19	4.6	18.4	0.000145	0.000685	lm.nb	Antigen Presentation, Type II Interferon	NM_010186.5:185
Fos-mRNA	-3.49	0.563	-4.59	-2.39	0.089	0.0414	0.191	0.00016	0.000746	lm.nb	AP-1 Signaling	NM_010234.2:900
Ncf4-mRNA	0.767	0.124	0.524	1.01	1.7	1.44	2.02	0.000164	0.000761	lm.nb	Antigen Presentation	NM_008677.2:741
Ptpn2-mRNA	1.03	0.168	0.705	1.36	2.05	1.63	2.57	0.000167	0.000765	lm.nb	IL-1 Signaling, JAKSTAT Signaling	NM_001127177.1:1012
Tlr7-mRNA	1.73	0.287	1.16	2.29	3.31	2.24	4.88	0.000197	0.000893	lm.nb	TLR Signaling	NM_133211.3:3210
Tgfb1-mRNA	0.966	0.162	0.65	1.28	1.95	1.57	2.43	0.000207	0.000932	lm.nb	Epigenetic Modification, NK Exhaustion, Senescence & Quiescence, TGF-beta Signaling	NM_011577.1:1470
Ptafr-mRNA	1.32	0.221	0.886	1.75	2.5	1.85	3.37	0.000212	0.000943	lm.nb	IL-10 Signaling, Type II Interferon	NM_001081211.1:256
Cd80-mRNA	2.1	0.353	1.41	2.79	4.29	2.66	6.93	0.000213	0.000943	lm.nb	B Cell Memory, CTLA4 Signaling, IL-10 Signaling, T Cell Checkpoint Signaling, TLR Signaling	NM_009855.2:392
Il15-mRNA	3.1	0.524	2.07	4.13	8.57	4.21	17.5	0.000225	0.000983	lm.nb	IL-2 Signaling, NK Activity, NK Exhaustion, TNF Signaling	NM_008357.2:854
Psmc6-mRNA	0.73	0.126	0.483	0.976	1.66	1.4	1.97	0.000258	0.00112	lm.nb	Antigen Presentation, BCR Signaling	NM_025959.3:133
Notch2-mRNA	1.48	0.257	0.978	1.98	2.79	1.97	3.96	0.00027	0.00116	lm.nb	Notch Signaling	NM_010928.1:5110
Sesn1-mRNA	-1.87	0.326	-2.51	-1.23	0.273	0.176	0.425	0.000278	0.00118	lm.nb	Senescence & Quiescence	NM_001013370.2:497
Ccr2-mRNA	-2.51	0.439	-3.37	-1.65	0.176	0.0967	0.319	0.000289	0.00122	lm.nb	Chemokine Signaling, IL-10 Signaling	NM_009915.2:184
Ppp2ca-mRNA	0.881	0.157	0.573	1.19	1.84	1.49	2.28	0.000329	0.00138	lm.nb	CTLA4 Signaling, Glycolysis and Glucose Import, PI3K-AKT Pathway	NM_019411.4:975
Hspa5-mRNA	0.885	0.159	0.574	1.2	1.85	1.49	2.29	0.000342	0.00142	lm.nb	Antigen Presentation	NM_022310.3:558
Tax1bp1-mRNA	0.886	0.16	0.571	1.2	1.85	1.49	2.3	0.00037	0.00152	lm.nb	TNF Signaling	NM_025816.3:2035
Rela-mRNA	0.902	0.164	0.58	1.22	1.87	1.49	2.34	0.000385	0.00157	lm.nb	NF-kB Signaling	NM_009045.4:1046
Tnfrsf14-mRNA	1.8	0.328	1.15	2.44	3.47	2.22	5.42	0.000395	0.0016	lm.nb	T Cell Checkpoint Signaling	NM_178931.2:625
Pkn2-mRNA	0.732	0.134	0.468	0.995	1.66	1.38	1.99	0.000406	0.00161	lm.nb	PI3K-AKT Pathway	NM_178654.4:1476
Jarid2-mRNA	0.971	0.178	0.622	1.32	1.96	1.54	2.5	0.000407	0.00161	lm.nb	Anergy, Epigenetic Modification	NM_021878.2:2160
Cd38-mRNA	3.89	0.715	2.49	5.29	14.9	5.62	39.2	0.000408	0.00161	lm.nb	Myeloid Immune Evasion	NM_007646.5:545
Csf3-mRNA	5.04	0.877	3.32	6.76	33	10	109	0.000428	0.00168	Wald	IL-10 Signaling, JAKSTAT Signaling	NM_009971.1:144
Mapk9-mRNA	0.867	0.161	0.55	1.18	1.82	1.46	2.27	0.000452	0.00174	lm.nb	AP-1 Signaling, MAPK Signaling, Senescence & Quiescence, TCR Signaling	NM_207692.1:260
Ccr1-mRNA	1.14	0.212	0.721	1.55	2.2	1.65	2.93	0.000452	0.00174	lm.nb	Chemokine Signaling, IL-10 Signaling	NM_009912.4:968
Prkcb-mRNA	-1.24	0.232	-1.7	-0.787	0.423	0.309	0.579	0.000456	0.00175	lm.nb	BCR Signaling, Epigenetic Modification, MAPK Signaling, NF-kB Signaling, mTOR Signaling	NM_001316672.1:1985
Rictor-mRNA	0.714	0.134	0.453	0.976	1.64	1.37	1.97	0.000462	0.00176	lm.nb	mTOR Signaling	NM_030168.3:720
Sumo1-mRNA	0.771	0.147	0.483	1.06	1.71	1.4	2.08	0.000534	0.00201	lm.nb	Type II Interferon	NM_009460.2:286
Ptprc-mRNA	0.743	0.143	0.464	1.02	1.67	1.38	2.03	0.000556	0.00208	lm.nb	NK Activity, TCR Signaling	NM_011210.3:2320
Bak1-mRNA	0.871	0.167	0.543	1.2	1.83	1.46	2.3	0.00056	0.00208	lm.nb	Apoptosis	NM_007523.2:470
Id2-mRNA	0.454	0.0878	0.282	0.626	1.37	1.22	1.54	0.000591	0.00217	loglinear	NK Activity, TGF-beta Signaling	NM_010496.3:354
Tox4-mRNA	0.982	0.191	0.607	1.36	1.98	1.52	2.56	0.000614	0.00224	lm.nb	T Cell Exhaustion	NM_023434.3:692
H2-D1-mRNA	0.599	0.117	0.37	0.828	1.51	1.29	1.77	0.000617	0.00224	lm.nb	Antigen Presentation, PD1 Signaling	NM_010380.3:546
Stat5a/b-mRNA	0.953	0.189	0.581	1.32	1.94	1.5	2.5	0.00071	0.00256	lm.nb	JAKSTAT Signaling	NM_011488.3:790
Ptpn6-mRNA	0.934	0.187	0.567	1.3	1.91	1.48	2.46	0.000753	0.00269	lm.nb	BCR Signaling, Cytotoxicity, IL-1 Signaling, IL-2 Signaling, JAKSTAT Signaling, Other Interleukin Signaling, PD1 Signaling, TCR Signaling, Type I Interferon, Type II Interferon	NM_013545.2:1691
Rbx1-mRNA	0.487	0.0995	0.292	0.682	1.4	1.22	1.6	0.000859	0.00305	lm.nb	Antigen Presentation, Cell Cycle, Hypoxia Response, IL-1 Signaling, Notch Signaling, TGF-beta Signaling	NM_019712.3:185
Itgb8-mRNA	4.11	0.797	2.54	5.67	17.2	5.83	50.9	0.000874	0.00308	Wald	PI3K-AKT Pathway	NM_177290.3:2405
Dld-mRNA	0.76	0.156	0.453	1.07	1.69	1.37	2.09	0.000898	0.00314	lm.nb	Glycolysis and Glucose Import, RAR Signaling	NM_007861.4:252
Nfil3-mRNA	1.54	0.319	0.917	2.17	2.91	1.89	4.49	0.000927	0.00322	lm.nb	Other Interleukin Signaling, T Cell Exhaustion	NM_017373.3:1299
Il1f9-mRNA	4.97	0.977	3.06	6.88	31.4	8.32	118	0.000942	0.00324	Wald	IL-1 Signaling	NM_153511.2:145
Snw1-mRNA	0.939	0.195	0.557	1.32	1.92	1.47	2.5	0.000946	0.00324	lm.nb	Epigenetic Modification, Notch Signaling, TGF-beta Signaling	NM_025507.2:1254
Jund-mRNA	0.775	0.164	0.453	1.1	1.71	1.37	2.14	0.0011	0.00373	lm.nb	AP-1 Signaling, MAPK Signaling	NM_010592.5:1636
Nup54-mRNA	0.739	0.157	0.431	1.05	1.67	1.35	2.06	0.00111	0.00373	lm.nb	Glycolysis and Glucose Import	NM_183392.2:1018
H2-M3-mRNA	1.09	0.235	0.632	1.55	2.13	1.55	2.94	0.0012	0.00403	lm.nb	Antigen Presentation, PD1 Signaling	NM_013819.2:1180
H2-T23-mRNA	1.14	0.248	0.652	1.62	2.2	1.57	3.08	0.00131	0.00436	lm.nb	Antigen Presentation, PD1 Signaling	NM_010398.3:365
Rac1-mRNA	0.443	0.0969	0.253	0.633	1.36	1.19	1.55	0.00134	0.00444	lm.nb	BCR Signaling, Cytotoxicity, DAP12 Signaling, MAPK Signaling, PI3K-AKT Pathway, TLR Signaling	NM_009007.2:265
Slc2a6-mRNA	1.73	0.381	0.987	2.48	3.33	1.98	5.59	0.00139	0.00457	lm.nb	Glycolysis and Glucose Import	NM_172659.2:1410
Rasgrp1-mRNA	3.3	0.731	1.86	4.73	9.82	3.64	26.5	0.00147	0.0048	lm.nb	BCR Signaling, MAPK Signaling, NK Activity, TCR Signaling	NM_011246.2:416
Vegfa-mRNA	-2.16	0.49	-3.12	-1.2	0.223	0.115	0.434	0.00168	0.00542	lm.nb	Hypoxia Response, MAPK Signaling, NK Exhaustion, PI3K-AKT Pathway	NM_009505.4:1332
Smad2-mRNA	0.524	0.119	0.292	0.757	1.44	1.22	1.69	0.00168	0.00542	lm.nb	Senescence & Quiescence, TGF-beta Signaling	NM_010754.4:880
H2-K1-mRNA	0.763	0.177	0.416	1.11	1.7	1.33	2.16	0.00197	0.00631	lm.nb	Antigen Presentation, PD1 Signaling	NM_001001892.2:197
Itgav-mRNA	1.03	0.241	0.557	1.5	2.04	1.47	2.83	0.00208	0.0066	lm.nb	Antigen Presentation, PI3K-AKT Pathway	NM_008402.2:3145
Atp7a-mRNA	0.433	0.102	0.234	0.633	1.35	1.18	1.55	0.0021	0.00663	lm.nb	Hypoxia Response	NM_001109757.2:1200
Fpr1-mRNA	6.4	1.51	3.44	9.36	84.7	10.9	659	0.00217	0.00681	loglinear	IL-10 Signaling	NM_013521.2:750
Rock1-mRNA	0.683	0.162	0.365	1	1.61	1.29	2	0.00225	0.007	lm.nb	TGF-beta Signaling	NM_009071.2:2595
Ccl12-mRNA	4.84	1.1	2.69	7	28.7	6.43	128	0.00229	0.0071	Wald	Chemokine Signaling, IL-10 Signaling, Other Interleukin Signaling, TNF Signaling	NM_011331.2:173
Stim1-mRNA	-0.568	0.136	-0.835	-0.301	0.675	0.561	0.812	0.00243	0.00746	lm.nb	BCR Signaling	NM_009287.4:1194
Cd33-mRNA	1.39	0.334	0.731	2.04	2.61	1.66	4.11	0.0025	0.00762	lm.nb	Myeloid Immune Evasion, NK Receptors	NM_001111058.1:405
Fcgr2b-mRNA	1.91	0.461	1.01	2.82	3.76	2.01	7.04	0.00251	0.00762	lm.nb	B Cell Exhaustion, BCR Signaling	NM_001077189.1:115
Calm1-mRNA	0.667	0.163	0.348	0.986	1.59	1.27	1.98	0.00267	0.00806	lm.nb	BCR Signaling, Senescence & Quiescence	NM_009790.5:599
Map2k2-mRNA	0.448	0.109	0.234	0.663	1.36	1.18	1.58	0.00269	0.00808	loglinear	MAPK Signaling	NM_023138.5:836
Foxo3-mRNA	-0.822	0.201	-1.22	-0.427	0.566	0.43	0.744	0.00275	0.0082	lm.nb	Hypoxia Response, Other Interleukin Signaling, PI3K-AKT Pathway, Senescence & Quiescence	NM_019740.2:2221
Psma1-mRNA	0.488	0.12	0.253	0.722	1.4	1.19	1.65	0.00277	0.00822	lm.nb	Antigen Presentation, BCR Signaling	NM_011965.2:146
Cmklr1-mRNA	1.29	0.32	0.666	1.92	2.45	1.59	3.79	0.00293	0.00863	lm.nb	Chemokine Signaling	NM_008153.3:445
Ppp1cb-mRNA	0.756	0.189	0.385	1.13	1.69	1.31	2.18	0.00313	0.00915	lm.nb	Senescence & Quiescence, TGF-beta Signaling	NM_172707.3:464
Il2ra-mRNA	4.27	1.04	2.24	6.3	19.3	4.74	79	0.00331	0.00964	Wald	IL-2 Signaling	NM_008367.2:325
Plscr1-mRNA	0.588	0.152	0.291	0.885	1.5	1.22	1.85	0.00372	0.0108	lm.nb	T Cell Exhaustion	NM_011636.2:837
Fcgr4-mRNA	1.61	0.416	0.796	2.43	3.05	1.74	5.37	0.00376	0.0108	lm.nb	Cytotoxicity	NM_144559.1:608
Smarca4-mRNA	0.544	0.142	0.266	0.823	1.46	1.2	1.77	0.00402	0.0115	lm.nb	IL-7 Signaling	NM_011417.2:3540
Il1rn-mRNA	2.32	0.624	1.09	3.54	4.98	2.13	11.6	0.00486	0.0138	lm.nb	IL-1 Signaling, IL-10 Signaling	NM_031167.5:224
Cul1-mRNA	0.349	0.0952	0.162	0.535	1.27	1.12	1.45	0.00523	0.0148	loglinear	Antigen Presentation, BCR Signaling, Cell Cycle, IL-1 Signaling, Notch Signaling, Other Interleukin Signaling, TCR Signaling, TGF-beta Signaling, TLR Signaling	NM_012042.3:919
Casp3-mRNA	1.1	0.301	0.509	1.69	2.14	1.42	3.23	0.00533	0.0149	lm.nb	Anergy, Apoptosis, Cytotoxicity, T Cell Exhaustion, TNF Signaling	NM_009810.2:630
Cdc42-mRNA	0.457	0.125	0.211	0.702	1.37	1.16	1.63	0.00533	0.0149	lm.nb	MAPK Signaling, Other Interleukin Signaling, TCR Signaling	NM_009861.1:205
Il6ra-mRNA	-1	0.276	-1.54	-0.459	0.5	0.344	0.727	0.00553	0.0154	lm.nb	Hypoxia Response, IL-6 Signaling	NM_010559.3:700
Hgf-mRNA	-1.63	0.453	-2.52	-0.745	0.322	0.174	0.597	0.00572	0.0158	lm.nb	IL-7 Signaling, MAPK Signaling, Other Interleukin Signaling, PI3K-AKT Pathway	NM_010427.5:483
Dnmt3a-mRNA	-2.12	0.589	-3.28	-0.966	0.23	0.103	0.512	0.00574	0.0158	lm.nb	Epigenetic Modification, Hypoxia Response	NM_007872.4:2580
Bid-mRNA	1.19	0.348	0.509	1.87	2.28	1.42	3.66	0.00757	0.0207	lm.nb	Apoptosis, Cytotoxicity	NM_007544.3:1307
Atp2a2-mRNA	0.655	0.193	0.275	1.03	1.57	1.21	2.05	0.00808	0.0219	lm.nb	Notch Signaling	NM_001110140.3:3335
Icosl-mRNA	2.23	0.665	0.927	3.54	4.69	1.9	11.6	0.00849	0.0228	lm.nb	T Cell Checkpoint Signaling	NM_015790.3:349
Ptgr1-mRNA	-0.384	0.115	-0.608	-0.159	0.766	0.656	0.896	0.00855	0.0228	lm.nb	NK Exhaustion	NM_025968.3:596
Jun-mRNA	-0.619	0.185	-0.981	-0.256	0.651	0.507	0.837	0.00856	0.0228	lm.nb	AP-1 Signaling, Notch Signaling	NM_010591.2:1783
Acadl-mRNA	0.415	0.125	0.17	0.661	1.33	1.13	1.58	0.00893	0.0237	lm.nb	Fatty Acid Metabolism, PPAR signaling	NM_007381.3:640
Chuk-mRNA	0.342	0.106	0.135	0.549	1.27	1.1	1.46	0.0102	0.027	loglinear	NF-kB Signaling	NM_001162410.1:222
Lrrk2-mRNA	1.48	0.46	0.582	2.38	2.79	1.5	5.22	0.0104	0.0272	lm.nb	Epigenetic Modification	NM_025730.3:4475
Crebbp-mRNA	0.427	0.132	0.167	0.686	1.34	1.12	1.61	0.0104	0.0272	lm.nb	Cell Cycle, Epigenetic Modification, Hypoxia Response, JAKSTAT Signaling, Notch Signaling, TGF-beta Signaling	NM_001025432.1:3770
Gadd45a-mRNA	1.43	0.45	0.55	2.31	2.7	1.46	4.97	0.0112	0.0289	lm.nb	Cell Cycle, MAPK Signaling, NF-kB Signaling, Senescence & Quiescence	NM_007836.1:184
Grb2-mRNA	0.384	0.121	0.147	0.621	1.31	1.11	1.54	0.0112	0.0289	lm.nb	BCR Signaling, Cytotoxicity, IL-2 Signaling, JAKSTAT Signaling, MAPK Signaling, PI3K-AKT Pathway, TCR Signaling, mTOR Signaling	NM_008163.4:658
Nras-mRNA	0.576	0.183	0.218	0.934	1.49	1.16	1.91	0.0117	0.03	lm.nb	MAPK Signaling	NM_010937.2:207
Ptpn18-mRNA	-1.49	0.475	-2.42	-0.559	0.356	0.187	0.679	0.012	0.0307	lm.nb	IL-1 Signaling	NM_011206.2:1257
Crlf2-mRNA	0.422	0.136	0.155	0.69	1.34	1.11	1.61	0.0128	0.0326	lm.nb	IL-7 Signaling, JAKSTAT Signaling	NM_001164735.1:263
Aldoa-mRNA	-0.279	0.0924	-0.46	-0.0984	0.824	0.727	0.934	0.0144	0.0363	lm.nb	Glycolysis and Glucose Import, Hypoxia Response	NM_007438.4:356
Mapk3-mRNA	-0.463	0.154	-0.766	-0.16	0.725	0.588	0.895	0.015	0.0377	lm.nb	MAPK Signaling	NM_011952.2:825
Eif4b-mRNA	-0.464	0.155	-0.768	-0.16	0.725	0.587	0.895	0.0152	0.0381	lm.nb	PI3K-AKT Pathway, mTOR Signaling	NM_145625.3:632
Akt2-mRNA	0.506	0.172	0.168	0.843	1.42	1.12	1.79	0.0166	0.0411	lm.nb	PI3K-AKT Pathway	NM_001110208.1:1108
Cul2-mRNA	0.48	0.164	0.159	0.801	1.39	1.12	1.74	0.0167	0.0411	lm.nb	Antigen Presentation, Hypoxia Response	NM_029402.3:2266
Dgkz-mRNA	-0.551	0.188	-0.919	-0.183	0.683	0.529	0.881	0.0167	0.0411	lm.nb	T Cell Exhaustion	NM_001166597.1:974
Ube2i-mRNA	0.349	0.12	0.115	0.584	1.27	1.08	1.5	0.017	0.0418	lm.nb	NF-kB Signaling	NM_011665.4:508
Csf3r-mRNA	1.21	0.416	0.396	2.03	2.32	1.32	4.08	0.0173	0.0422	lm.nb	JAKSTAT Signaling	NM_001252651.1:1294
Ppp2r1a-mRNA	0.396	0.139	0.124	0.668	1.32	1.09	1.59	0.019	0.0461	lm.nb	CTLA4 Signaling, Glycolysis and Glucose Import, PI3K-AKT Pathway	NM_016891.3:1559
Ptk2b-mRNA	0.686	0.241	0.213	1.16	1.61	1.16	2.23	0.0193	0.0467	lm.nb	Cytotoxicity, IL-2 Signaling	NM_001162365.1:2000
Entpd1-mRNA	-0.508	0.18	-0.862	-0.155	0.703	0.55	0.898	0.0201	0.0485	lm.nb	Myeloid Immune Evasion	NM_001304721.1:676
Ppm1a-mRNA	0.34	0.124	0.0965	0.584	1.27	1.07	1.5	0.023	0.0551	lm.nb	MAPK Signaling, TGF-beta Signaling, mTOR Signaling	NM_008910.3:602
Mapk14-mRNA	0.619	0.227	0.173	1.06	1.54	1.13	2.09	0.0236	0.0562	lm.nb	AP-1 Signaling, MAPK Signaling, Senescence & Quiescence, TCR Signaling	NM_011951.3:512
Gls-mRNA	0.403	0.148	0.112	0.693	1.32	1.08	1.62	0.0237	0.0562	lm.nb	Glutamine Metabolism	NM_001113383.1:976
Kdm3a-mRNA	-0.441	0.163	-0.76	-0.123	0.736	0.59	0.919	0.0239	0.0563	lm.nb	Epigenetic Modification	NM_001038695.3:1904
Ppp3ca-mRNA	-0.455	0.17	-0.789	-0.122	0.729	0.579	0.919	0.0254	0.0596	lm.nb	BCR Signaling, MAPK Signaling, Senescence & Quiescence, TCR Signaling	NM_008913.5:940
Mcl1-mRNA	0.71	0.267	0.187	1.23	1.64	1.14	2.35	0.0259	0.0606	lm.nb	Apoptosis, JAKSTAT Signaling, Other Interleukin Signaling, PI3K-AKT Pathway	NM_008562.3:1012
Bax-mRNA	0.356	0.138	0.0855	0.626	1.28	1.06	1.54	0.0297	0.069	lm.nb	Apoptosis	NM_007527.3:152
Sf3b1-mRNA	0.322	0.127	0.0734	0.57	1.25	1.05	1.49	0.0318	0.0736	lm.nb	Epigenetic Modification	NM_031179.2:1370
Ikzf1-mRNA	0.817	0.328	0.174	1.46	1.76	1.13	2.75	0.0343	0.0791	lm.nb	Anergy	NM_001025597.2:1753
Ccr5-mRNA	0.722	0.291	0.151	1.29	1.65	1.11	2.45	0.0351	0.0804	lm.nb	Chemokine Signaling, IL-10 Signaling	NM_009917.5:1018
Dnm1l-mRNA	0.485	0.197	0.0979	0.871	1.4	1.07	1.83	0.0364	0.083	lm.nb	TNF Signaling	NM_001025947.1:2075
Sema4d-mRNA	-0.49	0.201	-0.885	-0.0952	0.712	0.541	0.936	0.0378	0.0859	lm.nb	NK Receptors	NM_013660.3:1040
Diablo-mRNA	0.479	0.198	0.0907	0.867	1.39	1.06	1.82	0.0387	0.0876	lm.nb	Apoptosis	NM_023232.3:184
Mapk1-mRNA	0.281	0.117	0.0519	0.51	1.22	1.04	1.42	0.0396	0.0892	lm.nb	MAPK Signaling	NM_011949.3:1210
Cdc16-mRNA	0.287	0.12	0.0523	0.522	1.22	1.04	1.44	0.0401	0.0898	lm.nb	Antigen Presentation, Cell Cycle, Senescence & Quiescence	NM_027276.2:476
Tmed2-mRNA	0.253	0.109	0.0393	0.468	1.19	1.03	1.38	0.0455	0.101	lm.nb	Notch Signaling	NM_019770.2:119
Spag9-mRNA	-0.426	0.186	-0.79	-0.0615	0.744	0.578	0.958	0.0477	0.106	lm.nb	AP-1 Signaling	NM_027569.2:2240
Echs1-mRNA	-0.505	0.223	-0.942	-0.069	0.705	0.521	0.953	0.0494	0.109	lm.nb	Fatty Acid Metabolism	NM_053119.2:755
Pik3cd-mRNA	0.48	0.217	0.0544	0.905	1.39	1.04	1.87	0.0544	0.12	lm.nb	NK Activity, PI3K-AKT Pathway	NM_001029837.2:1332
Cd84-mRNA	-0.658	0.305	-1.26	-0.0592	0.634	0.419	0.96	0.0597	0.131	lm.nb	Myeloid Immune Evasion	NM_001252472.1:188
Ccnc-mRNA	0.331	0.154	0.0287	0.634	1.26	1.02	1.55	0.0604	0.132	lm.nb	Notch Signaling, TGF-beta Signaling	NM_016746.4:186
Btk-mRNA	0.324	0.152	0.0257	0.623	1.25	1.02	1.54	0.0621	0.135	lm.nb	BCR Signaling, DAP12 Signaling, NF-kB Signaling, TLR Signaling	NM_013482.2:1094
Fabp4-mRNA	-1.33	0.626	-2.56	-0.104	0.398	0.17	0.93	0.0623	0.135	lm.nb	PPAR signaling	NM_024406.3:214
Npepps-mRNA	0.367	0.174	0.0262	0.708	1.29	1.02	1.63	0.064	0.138	lm.nb	Antigen Presentation, Hypoxia Response	NM_008942.2:1808
Smc3-mRNA	-0.405	0.193	-0.784	-0.0256	0.755	0.581	0.982	0.0659	0.141	lm.nb	Cell Cycle	NM_007790.3:1885
Xiap-mRNA	0.392	0.19	0.0208	0.764	1.31	1.01	1.7	0.0684	0.146	lm.nb	Apoptosis, NF-kB Signaling, TNF Signaling	NM_009688.2:1654
Usp15-mRNA	0.216	0.106	0.00813	0.424	1.16	1.01	1.34	0.0721	0.153	lm.nb	Epigenetic Modification, TGF-beta Signaling	NM_027604.3:1718
Orc4-mRNA	0.301	0.148	0.00996	0.592	1.23	1.01	1.51	0.0733	0.154	lm.nb	Cell Cycle	NM_001355296.1:272
Ccr7-mRNA	1.52	0.751	0.0497	3	2.87	1.04	7.97	0.0734	0.154	lm.nb	Chemokine Signaling	NM_007719.2:755
Acadvl-mRNA	-0.263	0.131	-0.519	-0.00658	0.833	0.698	0.995	0.0753	0.157	lm.nb	Fatty Acid Metabolism	NM_017366.2:855
Vav2-mRNA	-0.777	0.387	-1.54	-0.0189	0.583	0.345	0.987	0.0755	0.157	lm.nb	BCR Signaling, DAP12 Signaling, TCR Signaling	NM_009500.1:1868
Hmgb1-mRNA	-0.37	0.186	-0.734	-0.00605	0.774	0.601	0.996	0.0775	0.16	lm.nb	IL-1 Signaling, TLR Signaling	NM_010439.4:507
Acsl4-mRNA	0.494	0.248	0.00786	0.981	1.41	1.01	1.97	0.0776	0.16	lm.nb	Fatty Acid Metabolism, PPAR signaling	NM_207625.2:625
Il10ra-mRNA	0.727	0.369	0.00491	1.45	1.66	1	2.73	0.0799	0.165	lm.nb	IL-10 Signaling	NM_001324486.1:760
Tpp2-mRNA	0.366	0.187	-0.000462	0.733	1.29	1	1.66	0.082	0.168	lm.nb	Antigen Presentation	NM_009418.2:430
Cblb-mRNA	-0.671	0.344	-1.35	0.00315	0.628	0.394	1	0.0829	0.169	lm.nb	Antigen Presentation, TCR Signaling	NM_001033238.1:933
Irf2-mRNA	0.374	0.193	-0.00404	0.751	1.3	0.997	1.68	0.0844	0.172	lm.nb	Type I Interferon, Type II Interferon	NM_008391.2:440
Cish-mRNA	4.7	2.41	-0.0297	9.43	26	0.98	688	0.0873	0.177	Wald	IL-7 Signaling, JAKSTAT Signaling	NM_009895.4:731
Sos1-mRNA	0.241	0.127	-0.00845	0.49	1.18	0.994	1.4	0.0908	0.183	lm.nb	DAP12 Signaling, JAKSTAT Signaling, MAPK Signaling, mTOR Signaling	NM_009231.2:2830
Cd69-mRNA	4.44	2.33	-0.125	9	21.7	0.917	512	0.0931	0.187	Wald	NK Activity, TCR Signaling	NM_001033122.3:91
Lif-mRNA	2.31	1.24	-0.118	4.74	4.96	0.921	26.7	0.0992	0.198	Wald	Epigenetic Modification, IL-10 Signaling, IL-6 Signaling, JAKSTAT Signaling, Other Interleukin Signaling, TNF Signaling	NM_008501.2:400
Usp16-mRNA	0.337	0.186	-0.028	0.702	1.26	0.981	1.63	0.104	0.207	lm.nb	Epigenetic Modification	NM_024258.2:835
Il1rl2-mRNA	2.18	1.24	-0.257	4.61	4.52	0.837	24.4	0.113	0.225	loglinear	IL-1 Signaling	NM_133193.3:860
Cpa3-mRNA	0.87	0.519	-0.148	1.89	1.83	0.902	3.7	0.128	0.254	lm.nb	Myeloid Immune Evasion	NM_007753.2:101
Ube2d1-mRNA	0.295	0.181	-0.0608	0.65	1.23	0.959	1.57	0.139	0.273	lm.nb	Antigen Presentation, Hypoxia Response, Senescence & Quiescence, TCR Signaling, TGF-beta Signaling, TLR Signaling	NM_145420.2:380
Prkaa1-mRNA	0.272	0.169	-0.0585	0.603	1.21	0.96	1.52	0.141	0.277	lm.nb	PI3K-AKT Pathway, mTOR Signaling	NM_001013367.3:1860
Rragc-mRNA	0.494	0.307	-0.109	1.1	1.41	0.928	2.14	0.143	0.278	lm.nb	mTOR Signaling	NM_017475.2:496
Ptpn7-mRNA	0.337	0.21	-0.0752	0.75	1.26	0.949	1.68	0.143	0.278	lm.nb	IL-1 Signaling, MAPK Signaling	NM_177081.4:1092
Csf1r-mRNA	-0.396	0.247	-0.881	0.0886	0.76	0.543	1.06	0.144	0.278	lm.nb	MAPK Signaling	NM_001037859.2:1892
Hras-mRNA	0.19	0.121	-0.048	0.428	1.14	0.967	1.35	0.152	0.293	lm.nb	MAPK Signaling	NM_001130443.1:240
Ctbp2-mRNA	0.192	0.123	-0.0493	0.434	1.14	0.966	1.35	0.153	0.294	lm.nb	Notch Signaling	NM_001170744.1:2243
Smad4-mRNA	0.168	0.11	-0.0475	0.384	1.12	0.968	1.3	0.161	0.307	lm.nb	Epigenetic Modification, TGF-beta Signaling	NM_008540.2:852
Tnfsf4-mRNA	2.39	1.55	-0.644	5.43	5.26	0.64	43.2	0.161	0.307	Wald	T Cell Checkpoint Signaling	NM_009452.2:346
Cdkn2c-mRNA	-2.11	1.38	-4.82	0.596	0.232	0.0355	1.51	0.165	0.313	Wald	Cell Cycle, Senescence & Quiescence	NM_007671.2:265
Hdac9-mRNA	2.3	1.51	-0.659	5.25	4.91	0.633	38.1	0.166	0.315	Wald	Epigenetic Modification, Notch Signaling	NM_024124.2:1520
Mbd3-mRNA	-0.152	0.101	-0.35	0.0465	0.9	0.784	1.03	0.168	0.316	loglinear	Epigenetic Modification	NM_013595.2:420
Cyld-mRNA	0.336	0.225	-0.104	0.777	1.26	0.93	1.71	0.169	0.316	lm.nb	NF-kB Signaling, TNF Signaling	NM_001276279.1:2200
Akt1-mRNA	-0.262	0.176	-0.606	0.0818	0.834	0.657	1.06	0.169	0.317	lm.nb	PI3K-AKT Pathway	NM_001165894.1:898
Inpp5d-mRNA	-0.553	0.372	-1.28	0.177	0.682	0.411	1.13	0.172	0.32	lm.nb	BCR Signaling, IL-2 Signaling, Other Interleukin Signaling, TCR Signaling	NM_001110192.1:2186
Nfe2l2-mRNA	0.244	0.165	-0.0799	0.568	1.18	0.946	1.48	0.174	0.323	lm.nb	Hypoxia Response	NM_010902.3:1665
Lair1-mRNA	-2.36	1.6	-5.49	0.775	0.195	0.0222	1.71	0.178	0.33	Wald	B Cell Exhaustion, NK Receptors	NM_001113474.1:793
Il10rb-mRNA	0.309	0.212	-0.107	0.725	1.24	0.928	1.65	0.18	0.331	lm.nb	IL-10 Signaling	NM_008349.5:465
Oat-mRNA	-0.221	0.152	-0.519	0.0773	0.858	0.698	1.06	0.18	0.331	lm.nb	Glutamine Metabolism	NM_016978.2:652
Socs2-mRNA	3.3	2.26	-1.13	7.73	9.83	0.456	212	0.183	0.334	Wald	Anergy, IL-7 Signaling, JAKSTAT Signaling	NM_001168655.1:626
Naa50-mRNA	-0.286	0.204	-0.686	0.114	0.82	0.621	1.08	0.194	0.354	lm.nb	Epigenetic Modification	NM_028108.3:418
Gsk3b-mRNA	0.193	0.143	-0.0876	0.473	1.14	0.941	1.39	0.211	0.382	lm.nb	BCR Signaling, Cell Cycle, Epigenetic Modification, PI3K-AKT Pathway, TCR Signaling, mTOR Signaling	NM_019827.3:2215
Tyrobp-mRNA	-0.252	0.187	-0.619	0.115	0.84	0.651	1.08	0.211	0.382	lm.nb	Cytotoxicity, DAP12 Signaling, NK Activity, NK Receptors	NM_011662.2:130
Cd244a-mRNA	-1.91	1.42	-4.69	0.872	0.267	0.0388	1.83	0.215	0.388	Wald	Cytotoxicity, NK Activity, NK Exhaustion, NK Receptors, T Cell Exhaustion	NM_018729.2:262
Slamf6-mRNA	1.78	1.33	-0.828	4.39	3.44	0.563	21	0.218	0.39	Wald	NK Receptors	NM_030710.2:805
Cd48-mRNA	0.209	0.165	-0.115	0.534	1.16	0.923	1.45	0.238	0.424	lm.nb	Cytotoxicity	NM_007649.4:30
Sell-mRNA	1.17	0.933	-0.654	3	2.26	0.635	8.02	0.24	0.427	lm.nb	Myeloid Immune Evasion	NM_001164059.1:664
Cbl-mRNA	0.189	0.151	-0.106	0.484	1.14	0.929	1.4	0.242	0.429	lm.nb	IL-6 Signaling, Other Interleukin Signaling, TGF-beta Signaling	NM_007619.2:998
Ptpn22-mRNA	-0.694	0.557	-1.78	0.397	0.618	0.29	1.32	0.244	0.431	lm.nb	NK Activity, TCR Signaling	NM_008979.1:1203
Ppp3cc-mRNA	0.584	0.471	-0.34	1.51	1.5	0.79	2.84	0.247	0.434	lm.nb	BCR Signaling, MAPK Signaling, Senescence & Quiescence, TCR Signaling	NM_008915.2:1020
B4galt1-mRNA	0.199	0.162	-0.118	0.516	1.15	0.921	1.43	0.25	0.438	lm.nb	Notch Signaling	NM_022305.4:1788
H2-DMa-mRNA	-0.456	0.405	-1.25	0.338	0.729	0.421	1.26	0.29	0.506	lm.nb	Antigen Presentation, PD1 Signaling	NM_010386.3:530
Pik3ca-mRNA	0.144	0.128	-0.108	0.396	1.1	0.928	1.32	0.291	0.507	lm.nb	DAP12 Signaling, PI3K-AKT Pathway	NM_008839.1:1255
Sel1l-mRNA	0.164	0.146	-0.123	0.451	1.12	0.918	1.37	0.292	0.507	lm.nb	Notch Signaling	NM_011344.2:750
Fzd7-mRNA	-2.04	1.83	-5.63	1.55	0.244	0.0202	2.94	0.298	0.515	Wald	mTOR Signaling	NM_008057.3:1084
Ldha-mRNA	0.201	0.183	-0.156	0.559	1.15	0.897	1.47	0.299	0.515	lm.nb	Anergy, Glycolysis and Glucose Import, Hypoxia Response	NM_010699.1:255
Osmr-mRNA	1.63	1.47	-1.26	4.51	3.09	0.418	22.8	0.301	0.517	Wald	IL-6 Signaling, JAKSTAT Signaling	NM_011019.3:395
Pira1-mRNA	0.442	0.413	-0.368	1.25	1.36	0.775	2.38	0.313	0.535	lm.nb	BCR Signaling	NM_001371068.1:880
Trem2-mRNA	-1.11	1.04	-3.16	0.932	0.462	0.112	1.91	0.314	0.535	loglinear	DAP12 Signaling	NM_031254.2:646
Dctn6-mRNA	-0.129	0.124	-0.372	0.114	0.914	0.773	1.08	0.324	0.551	lm.nb	Antigen Presentation	NM_011722.3:276
Tle4-mRNA	-0.184	0.184	-0.545	0.176	0.88	0.685	1.13	0.342	0.579	lm.nb	Anergy, Notch Signaling	NM_011600.3:2008
Stag2-mRNA	0.169	0.172	-0.168	0.505	1.12	0.89	1.42	0.352	0.595	lm.nb	Cell Cycle	NM_001077712.1:565
Tusc2-mRNA	-0.152	0.156	-0.459	0.155	0.9	0.728	1.11	0.357	0.6	lm.nb	NK Activity	NM_019742.4:554
Mcm7-mRNA	-1.07	1.13	-3.3	1.15	0.475	0.102	2.21	0.371	0.621	Wald	Cell Cycle	NM_008568.2:260
Itch-mRNA	-0.212	0.227	-0.656	0.232	0.863	0.635	1.17	0.374	0.625	lm.nb	Notch Signaling, TNF Signaling	NM_008395.2:575
Mapk8-mRNA	1.34	1.45	-1.5	4.18	2.53	0.354	18.1	0.381	0.633	Wald	AP-1 Signaling, MAPK Signaling	NM_016700.3:970
H2-DMb1-mRNA	-0.234	0.254	-0.732	0.264	0.85	0.602	1.2	0.382	0.633	lm.nb	Antigen Presentation, PD1 Signaling	NM_010387.3:392
H2-Ab1-mRNA	0.637	0.695	-0.724	2	1.56	0.605	4	0.383	0.633	lm.nb	Antigen Presentation, PD1 Signaling	NM_207105.2:164
Kras-mRNA	-0.175	0.192	-0.551	0.201	0.886	0.683	1.15	0.386	0.636	lm.nb	MAPK Signaling, Senescence & Quiescence, mTOR Signaling	NM_021284.6:489
Ppp3r1-mRNA	0.159	0.175	-0.184	0.501	1.12	0.88	1.42	0.387	0.636	lm.nb	BCR Signaling, MAPK Signaling, Senescence & Quiescence, TCR Signaling	NM_024459.2:335
Lck-mRNA	1.18	1.3	-1.38	3.73	2.26	0.385	13.2	0.393	0.644	Wald	CTLA4 Signaling, Cytotoxicity, DAP12 Signaling, NF-kB Signaling, PD1 Signaling, TCR Signaling	NM_010693.2:1180
Alox5-mRNA	-1.15	1.29	-3.68	1.38	0.452	0.0782	2.61	0.4	0.653	Wald	IL-1 Signaling, Other Interleukin Signaling	NM_009662.2:1975
Ahr-mRNA	2.8	3.17	-3.42	9.03	6.98	0.0935	521	0.403	0.655	Wald	Myeloid Immune Evasion, T Cell Exhaustion	NM_013464.4:1327
Fyn-mRNA	0.139	0.16	-0.174	0.453	1.1	0.886	1.37	0.406	0.658	lm.nb	BCR Signaling, CTLA4 Signaling, Cytotoxicity, DAP12 Signaling, Other Interleukin Signaling, TCR Signaling	NM_008054.2:1030
Inppl1-mRNA	-0.232	0.271	-0.762	0.299	0.852	0.59	1.23	0.415	0.67	lm.nb	BCR Signaling, IL-2 Signaling, Other Interleukin Signaling	NM_010567.2:2600
Blk-mRNA	-0.887	1.06	-2.97	1.2	0.541	0.127	2.3	0.429	0.691	Wald	BCR Signaling	NM_007549.2:810
Klrk1-mRNA	1.83	2.23	-2.53	6.19	3.56	0.173	73.2	0.434	0.696	Wald	Cytotoxicity, DAP12 Signaling, NK Activity, NK Exhaustion	NM_001083322.1:144
Mmp9-mRNA	1.62	2	-2.29	5.54	3.08	0.205	46.4	0.44	0.703	Wald	TNF Signaling	NM_013599.2:1570
Siglec1-mRNA	1.2	1.49	-1.72	4.12	2.3	0.304	17.4	0.443	0.706	Wald	NK Receptors	NM_011426.3:4550
Irak4-mRNA	-0.104	0.132	-0.363	0.155	0.93	0.777	1.11	0.451	0.716	lm.nb	IL-1 Signaling, MAPK Signaling, NF-kB Signaling, TLR Signaling	NM_029926.5:250
Aldh1b1-mRNA	1.03	1.34	-1.59	3.65	2.05	0.333	12.6	0.459	0.727	loglinear	Fatty Acid Metabolism, Glycolysis and Glucose Import	NM_028270.4:1900
Rheb-mRNA	-0.204	0.269	-0.73	0.323	0.868	0.603	1.25	0.468	0.738	lm.nb	PI3K-AKT Pathway, Senescence & Quiescence, mTOR Signaling	NM_053075.3:416
Hadhb-mRNA	-0.105	0.143	-0.386	0.176	0.93	0.765	1.13	0.482	0.758	lm.nb	Fatty Acid Metabolism	NM_145558.1:200
Drap1-mRNA	0.125	0.172	-0.212	0.463	1.09	0.863	1.38	0.485	0.761	lm.nb	TGF-beta Signaling	NM_024176.1:384
Nfat5-mRNA	1.63	2.33	-2.93	6.2	3.1	0.131	73.5	0.503	0.784	Wald	TCR Signaling	NM_133957.3:1568
S1pr1-mRNA	-1.18	1.69	-4.48	2.12	0.441	0.0447	4.36	0.504	0.784	Wald	Other Interleukin Signaling	NM_007901.4:850
Plcg2-mRNA	-0.186	0.268	-0.713	0.34	0.879	0.61	1.27	0.505	0.784	lm.nb	BCR Signaling, Cytotoxicity, DAP12 Signaling, Hypoxia Response, NF-kB Signaling, TCR Signaling, TLR Signaling	NM_172285.1:978
Il7r-mRNA	-0.824	1.26	-3.3	1.65	0.565	0.102	3.13	0.53	0.818	loglinear	IL-7 Signaling	NM_008372.3:1020
Akt3-mRNA	0.0929	0.142	-0.186	0.372	1.07	0.879	1.29	0.53	0.818	lm.nb	PI3K-AKT Pathway	NM_011785.3:772
Pik3r1-mRNA	-0.192	0.296	-0.773	0.388	0.875	0.585	1.31	0.532	0.819	lm.nb	DAP12 Signaling, PI3K-AKT Pathway	NM_001024955.2:1190
Il16-mRNA	-0.633	1	-2.59	1.33	0.645	0.166	2.51	0.544	0.834	Wald	Other Interleukin Signaling	NM_010551.3:3095
H2-Ob-mRNA	-0.519	0.835	-2.16	1.12	0.698	0.224	2.17	0.55	0.84	lm.nb	Antigen Presentation, PD1 Signaling	NM_010389.3:198
Klf2-mRNA	-0.7	1.13	-2.9	1.51	0.616	0.134	2.84	0.551	0.84	Wald	Senescence & Quiescence	NM_008452.2:105
Mst1r-mRNA	1.13	1.82	-2.45	4.7	2.18	0.184	26	0.554	0.841	Wald	Myeloid Immune Evasion	NM_009074.1:3135
Gnas-mRNA	0.143	0.235	-0.318	0.604	1.1	0.802	1.52	0.558	0.845	lm.nb	Epigenetic Modification	NM_010309.3:2592
Dcn-mRNA	0.739	1.23	-1.68	3.15	1.67	0.313	8.9	0.565	0.853	Wald	TGF-beta Signaling	NM_007833.4:230
Pctp-mRNA	-1.85	3.17	-8.07	4.37	0.278	0.00373	20.7	0.577	0.868	Wald	Fatty Acid Metabolism	NM_008796.3:197
Pdhb-mRNA	0.0753	0.133	-0.186	0.337	1.05	0.879	1.26	0.586	0.879	lm.nb	Glycolysis and Glucose Import, Hypoxia Response, RAR Signaling	NM_024221.3:845
Lamtor3-mRNA	0.114	0.204	-0.286	0.515	1.08	0.82	1.43	0.589	0.881	lm.nb	MAPK Signaling, mTOR Signaling	NM_019920.2:300
Rbl2-mRNA	-0.88	1.66	-4.13	2.37	0.543	0.057	5.18	0.61	0.907	Wald	Cell Cycle, PI3K-AKT Pathway, Senescence & Quiescence	NM_011250.4:1054
Cd79b-mRNA	-0.467	0.884	-2.2	1.27	0.724	0.218	2.41	0.61	0.907	lm.nb	BCR Signaling	NM_008339.2:330
Yy1-mRNA	-0.074	0.143	-0.354	0.206	0.95	0.783	1.15	0.617	0.914	lm.nb	Epigenetic Modification, T Cell Exhaustion	NM_009537.3:760
Tbl1xr1-mRNA	-0.124	0.243	-0.601	0.352	0.917	0.66	1.28	0.622	0.918	lm.nb	Epigenetic Modification, Notch Signaling	NM_030732.3:1704
Pparg-mRNA	-4.54	8.89	-22	12.9	0.0431	2.45e-07	7570	0.624	0.918	Wald	PPAR signaling	NM_011146.1:1060
Tgfb2-mRNA	0.866	1.74	-2.54	4.27	1.82	0.172	19.3	0.631	0.927	Wald	Senescence & Quiescence, TGF-beta Signaling	NM_009367.1:1685
Rasgrp3-mRNA	-0.637	1.28	-3.15	1.88	0.643	0.112	3.68	0.634	0.927	Wald	BCR Signaling, MAPK Signaling	NM_001166493.1:940
Cxcl9-mRNA	2.56	5.22	-7.67	12.8	5.91	0.00492	7090	0.637	0.927	Wald	Chemokine Signaling, TLR Signaling	NM_008599.4:112
Sos2-mRNA	-0.0754	0.155	-0.379	0.229	0.949	0.769	1.17	0.639	0.927	lm.nb	BCR Signaling, Cytotoxicity, IL-2 Signaling, JAKSTAT Signaling, MAPK Signaling, PI3K-AKT Pathway, TCR Signaling, mTOR Signaling	NM_001135559.1:1180
Jak3-mRNA	1.35	2.77	-4.08	6.77	2.55	0.0593	110	0.639	0.927	Wald	JAKSTAT Signaling	NM_010589.5:145
Itgax-mRNA	0.546	1.15	-1.7	2.79	1.46	0.308	6.92	0.645	0.931	loglinear	B Cell Exhaustion, Other Interleukin Signaling	NM_021334.2:327
Itpr1-mRNA	1.78	3.75	-5.56	9.13	3.44	0.0212	559	0.647	0.931	Wald	BCR Signaling, Senescence & Quiescence	NM_010585.2:660
Acsl3-mRNA	-1.28	2.69	-6.54	3.99	0.413	0.0107	15.9	0.647	0.931	Wald	Fatty Acid Metabolism, PPAR signaling	NM_001136222.1:490
Pik3cb-mRNA	-0.225	0.481	-1.17	0.717	0.856	0.446	1.64	0.651	0.934	lm.nb	DAP12 Signaling, PI3K-AKT Pathway	NM_029094.3:1970
Sesn2-mRNA	-1.6	3.49	-8.45	5.25	0.329	0.00286	37.9	0.659	0.936	Wald	Senescence & Quiescence, mTOR Signaling	NM_144907.1:1416
Irf8-mRNA	-0.117	0.258	-0.624	0.389	0.922	0.649	1.31	0.66	0.936	lm.nb	Type I Interferon, Type II Interferon	NM_008320.4:603
Rras-mRNA	-0.189	0.416	-1	0.627	0.877	0.499	1.54	0.661	0.936	lm.nb	MAPK Signaling, Senescence & Quiescence	NM_009101.2:282
Card11-mRNA	-0.493	1.1	-2.65	1.66	0.71	0.16	3.16	0.665	0.936	Wald	BCR Signaling, NF-kB Signaling, TCR Signaling	NM_175362.2:545
Igkc-mRNA	0.4	0.904	-1.37	2.17	1.32	0.386	4.51	0.669	0.936	lm.nb	BCR Signaling	ENSMUST00000103410.1:118
Ppp2r5c-mRNA	-0.138	0.313	-0.75	0.475	0.909	0.594	1.39	0.669	0.936	lm.nb	CTLA4 Signaling, PI3K-AKT Pathway	NM_001135001.1:1400
Bmp2-mRNA	-1.14	2.59	-6.21	3.92	0.452	0.0135	15.2	0.67	0.936	Wald	TGF-beta Signaling	NM_007553.2:885
Bcl6-mRNA	-1.97	4.44	-10.7	6.74	0.256	0.000612	107	0.67	0.936	Wald	Epigenetic Modification	NM_009744.3:185
Nfatc1-mRNA	-0.794	1.81	-4.34	2.75	0.577	0.0494	6.73	0.672	0.936	Wald	BCR Signaling, MAPK Signaling, Senescence & Quiescence, TCR Signaling	NM_016791.4:1570
Rora-mRNA	-3.81	8.71	-20.9	13.3	0.0714	5.15e-07	9890	0.674	0.936	Wald	Hypoxia Response, Other Interleukin Signaling	NM_013646.1:1045
Il11ra1/2-mRNA	-0.314	0.722	-1.73	1.1	0.804	0.302	2.15	0.674	0.936	lm.nb	IL-6 Signaling	NM_010549.3:731
Dgka-mRNA	-0.506	1.22	-2.89	1.88	0.704	0.135	3.68	0.689	0.953	Wald	Anergy, T Cell Exhaustion	NM_016811.2:536
Dapp1-mRNA	-0.852	2.06	-4.9	3.19	0.554	0.0336	9.15	0.691	0.954	Wald	BCR Signaling	NM_011932.3:737
Prdm1-mRNA	1.82	4.57	-7.14	10.8	3.52	0.00709	1750	0.701	0.966	Wald	NK Activity	NM_007548.3:1440
Arg1-mRNA	0.142	0.364	-0.57	0.855	1.1	0.673	1.81	0.704	0.967	lm.nb	Myeloid Immune Evasion	NM_007482.3:626
Zbtb16-mRNA	-0.793	2.03	-4.77	3.19	0.577	0.0366	9.09	0.706	0.967	Wald	Antigen Presentation	NM_001033324.3:388
Ptprs-mRNA	-1.52	3.99	-9.34	6.31	0.35	0.00154	79.2	0.714	0.974	Wald	Anergy	NM_011218.2:4675
Dtx4-mRNA	0.104	0.276	-0.437	0.645	1.07	0.739	1.56	0.715	0.974	lm.nb	Notch Signaling	NM_172442.3:2362
Tpsb2-mRNA	0.667	1.81	-2.88	4.22	1.59	0.136	18.6	0.722	0.978	Wald		NM_010781.3:502
Trim29-mRNA	-1.11	3.02	-7.03	4.81	0.463	0.00766	28	0.722	0.978	Wald	Type II Interferon	NM_023655.2:767
Lamp1-mRNA	0.123	0.347	-0.558	0.804	1.09	0.679	1.75	0.732	0.985	lm.nb	NK Activity, NK Exhaustion	NM_010684.2:1248
Fcrlb-mRNA	2.23	6.3	-10.1	14.6	4.7	0.000906	24400	0.732	0.985	Wald	B Cell Exhaustion, BCR Signaling	NM_001029984.2:266
Gata6-mRNA	0.622	1.77	-2.85	4.1	1.54	0.138	17.1	0.735	0.986	Wald	Hypoxia Response	NM_010258.3:2065
Il6st-mRNA	-0.919	2.64	-6.09	4.25	0.529	0.0147	19.1	0.737	0.986	Wald	IL-6 Signaling	NM_010560.2:2325
Spib-mRNA	0.364	1.07	-1.73	2.45	1.29	0.302	5.48	0.741	0.987	Wald		NM_019866.1:54
Vav3-mRNA	-0.883	2.59	-5.95	4.19	0.542	0.0162	18.2	0.742	0.987	Wald	BCR Signaling, DAP12 Signaling, TCR Signaling	NM_146139.2:330
H2-DMb2-mRNA	-0.322	0.962	-2.21	1.56	0.8	0.216	2.96	0.746	0.991	lm.nb	Antigen Presentation, PD1 Signaling	NM_010388.4:195
Zfp36l2-mRNA	-1.01	3.06	-7.01	5	0.497	0.00774	32	0.751	0.994	Wald	Senescence & Quiescence	NM_001001806.2:524
Ulbp1-mRNA	0.698	2.15	-3.51	4.91	1.62	0.0877	30	0.753	0.995	Wald	Cytotoxicity, NK Activity	NM_029975.2:595
Lrp6-mRNA	-1.55	4.88	-11.1	8.02	0.342	0.000452	259	0.759	0.997	Wald	mTOR Signaling	NM_008514.3:3315
Pkmyt1-mRNA	0.586	1.88	-3.09	4.26	1.5	0.117	19.2	0.763	0.997	Wald	Cell Cycle	NM_023058.3:1447
Ltbp1-mRNA	-0.718	2.32	-5.26	3.83	0.608	0.026	14.2	0.765	0.997	Wald	TGF-beta Signaling	NM_019919.2:5280
Klrg1-mRNA	0.594	1.93	-3.18	4.37	1.51	0.11	20.6	0.766	0.997	Wald	NK Receptors, T Cell Exhaustion	NM_016970.1:473
Cd163-mRNA	-0.536	1.74	-3.94	2.87	0.689	0.065	7.31	0.766	0.997	Wald	Myeloid Immune Evasion	NM_053094.2:3225
Scp2-mRNA	-1.23	4.15	-9.36	6.9	0.427	0.00153	120	0.775	0.997	Wald	PPAR signaling	NM_011327.4:410
Bcl2l1-mRNA	0.122	0.414	-0.689	0.933	1.09	0.62	1.91	0.775	0.997	lm.nb	Apoptosis, PI3K-AKT Pathway	NM_009743.4:200
Irf4-mRNA	0.462	1.56	-2.6	3.53	1.38	0.165	11.5	0.775	0.997	Wald	Epigenetic Modification, Other Interleukin Signaling, T Cell Exhaustion, Type I Interferon, Type II Interferon	NM_013674.1:635
Trpm7-mRNA	-0.0445	0.153	-0.345	0.256	0.97	0.787	1.19	0.779	0.997	lm.nb	Senescence & Quiescence	NM_021450.2:3845
Hipk1-mRNA	-0.0466	0.162	-0.365	0.271	0.968	0.777	1.21	0.781	0.997	lm.nb	Senescence & Quiescence	NM_010432.2:1184
H2-Aa-mRNA	0.197	0.701	-1.18	1.57	1.15	0.443	2.97	0.785	0.997	lm.nb	Antigen Presentation, PD1 Signaling	NM_010378.2:450
Foxo1-mRNA	-0.418	1.49	-3.33	2.49	0.748	0.0995	5.63	0.786	0.997	Wald	Other Interleukin Signaling, Senescence & Quiescence	NM_019739.3:1361
Ceacam1-mRNA	-0.702	2.51	-5.62	4.22	0.615	0.0203	18.6	0.787	0.997	Wald	NK Receptors	NM_001039185.1:294
Plcg1-mRNA	-0.867	3.11	-6.96	5.22	0.548	0.00804	37.4	0.787	0.997	Wald	Cytotoxicity, DAP12 Signaling, Hypoxia Response, NF-kB Signaling, TCR Signaling	NM_021280.3:3866
Trim36-mRNA	0.963	3.59	-6.08	8	1.95	0.0148	257	0.795	0.997	Wald	Antigen Presentation	NM_001170855.1:1628
Pdcd1lg2-mRNA	0.427	1.62	-2.75	3.61	1.34	0.148	12.2	0.799	0.997	Wald	B Cell Memory, PD1 Signaling, T Cell Checkpoint Signaling	NM_021396.2:875
Sfn-mRNA	-0.414	1.59	-3.53	2.7	0.751	0.0868	6.49	0.801	0.997	Wald	Cell Cycle	NM_018754.2:447
Il1r1-mRNA	0.616	2.38	-4.04	5.27	1.53	0.0608	38.6	0.802	0.997	Wald	IL-1 Signaling, IL-10 Signaling, NF-kB Signaling	NM_001123382.1:820
Pias2-mRNA	0.407	1.57	-2.67	3.49	1.33	0.157	11.2	0.802	0.997	Wald	JAKSTAT Signaling	NM_001164167.1:480
Ppt1-mRNA	0.0547	0.212	-0.361	0.471	1.04	0.778	1.39	0.803	0.997	lm.nb	Fatty Acid Metabolism	NM_008917.3:826
Dusp1-mRNA	0.108	0.427	-0.729	0.945	1.08	0.603	1.93	0.806	0.997	lm.nb	MAPK Signaling	NM_013642.3:212
Ppp2r5e-mRNA	-1	4.09	-9.01	7	0.498	0.00193	128	0.812	0.997	Wald	CTLA4 Signaling, PI3K-AKT Pathway	NM_012024.2:4010
Cd22-mRNA	-0.622	2.58	-5.67	4.43	0.65	0.0196	21.5	0.815	0.997	Wald	B Cell Exhaustion, BCR Signaling, NK Receptors	NM_001043317.2:865
E2f1-mRNA	-0.671	2.83	-6.22	4.88	0.628	0.0134	29.4	0.819	0.997	Wald	Cell Cycle, Hypoxia Response, Notch Signaling, Senescence & Quiescence	NM_007891.4:926
Pbx3-mRNA	-0.803	3.44	-7.54	5.93	0.573	0.00537	61.1	0.821	0.997	Wald	T Cell Exhaustion	NM_016768.1:706
Slc8a1-mRNA	-0.0541	0.236	-0.517	0.409	0.963	0.699	1.33	0.824	0.997	lm.nb	Hypoxia Response	NM_011406.3:120
Gys2-mRNA	0.492	2.17	-3.77	4.75	1.41	0.0735	26.9	0.826	0.997	Wald	PI3K-AKT Pathway	NM_145572.2:1830
Adh1-mRNA	0.737	3.27	-5.68	7.15	1.67	0.0195	142	0.828	0.997	Wald	Fatty Acid Metabolism, Glycolysis and Glucose Import	NM_007409.3:320
Cd101-mRNA	-0.317	1.45	-3.17	2.53	0.803	0.111	5.79	0.833	0.997	Wald	TCR Signaling	NM_001167906.1:1920
Acat2-mRNA	0.482	2.26	-3.94	4.9	1.4	0.0652	29.9	0.836	0.997	Wald	Fatty Acid Metabolism	NM_009338.3:1876
Pias1-mRNA	-1.13	5.38	-11.7	9.43	0.458	0.000305	688	0.839	0.997	Wald	JAKSTAT Signaling, Type II Interferon	NM_019663.3:1290
Mras-mRNA	-0.39	1.89	-4.09	3.31	0.763	0.0586	9.94	0.841	0.997	Wald	MAPK Signaling, Senescence & Quiescence	NM_008624.3:842
Il1rl1-mRNA	0.575	2.79	-4.9	6.05	1.49	0.0334	66.3	0.842	0.997	Wald	IL-1 Signaling	NM_001025602.2:815
Ppm1f-mRNA	0.385	1.87	-3.29	4.06	1.31	0.102	16.7	0.842	0.997	Wald	Epigenetic Modification	NM_176833.4:747
Klrc1-mRNA	0.441	2.17	-3.81	4.69	1.36	0.0714	25.8	0.844	0.997	Wald	Cytotoxicity, NK Exhaustion, NK Receptors	NM_001136068.1:68
Chrdl1-mRNA	0.425	2.1	-3.69	4.54	1.34	0.0773	23.3	0.845	0.997	Wald	TGF-beta Signaling	NM_001114385.1:1218
Pecam1-mRNA	0.217	1.08	-1.9	2.33	1.16	0.268	5.03	0.846	0.997	Wald	T Cell Checkpoint Signaling	NM_008816.2:1100
Rorgt-mRNA	-0.325	1.65	-3.57	2.92	0.799	0.0843	7.56	0.849	0.997	Wald	Other Interleukin Signaling	NM_001293734.1:20
Klrb1a-mRNA	-0.374	1.96	-4.21	3.46	0.772	0.0542	11	0.853	0.997	Wald	NK Receptors	NM_001159902.1:740
Gata3-mRNA	-0.624	3.29	-7.08	5.83	0.649	0.0074	56.9	0.855	0.997	Wald	Epigenetic Modification, Other Interleukin Signaling	NM_008091.3:1429
Atm-mRNA	-0.907	5.16	-11	9.21	0.533	0.00048	592	0.865	0.997	Wald	Cell Cycle, Epigenetic Modification, NF-kB Signaling, Senescence & Quiescence	NM_007499.2:5543
Mmp3-mRNA	0.453	2.58	-4.61	5.52	1.37	0.0409	45.8	0.865	0.997	Wald	TNF Signaling	NM_010809.1:916
Ifng-mRNA	0.913	5.21	-9.3	11.1	1.88	0.00158	2240	0.865	0.997	Wald	Hypoxia Response, NK Exhaustion, TGF-beta Signaling, Type II Interferon	NM_008337.3:402
Slc2a12-mRNA	0.331	1.89	-3.38	4.04	1.26	0.0964	16.4	0.866	0.997	Wald	Glycolysis and Glucose Import	NM_178934.4:982
Atr-mRNA	-0.512	2.94	-6.28	5.26	0.701	0.0129	38.2	0.866	0.997	Wald	Cell Cycle, Senescence & Quiescence	NM_019864.1:4392
Ptger4-mRNA	-0.591	3.42	-7.29	6.1	0.664	0.00641	68.8	0.867	0.997	Wald	T Cell Exhaustion	NM_008965.1:315
Ldhal6b-mRNA	0.32	1.91	-3.42	4.06	1.25	0.0936	16.7	0.871	0.997	Wald	Glycolysis and Glucose Import, Hypoxia Response	NM_175349.2:560
Vdac1-mRNA	-0.0342	0.216	-0.458	0.389	0.977	0.728	1.31	0.878	0.997	lm.nb	Senescence & Quiescence	NM_011694.4:562
Nr4a1-mRNA	-0.193	1.22	-2.58	2.19	0.875	0.168	4.56	0.878	0.997	Wald	MAPK Signaling, PI3K-AKT Pathway	NM_010444.1:1315
Atf4-mRNA	0.0311	0.202	-0.366	0.428	1.02	0.776	1.35	0.881	0.997	lm.nb	AP-1 Signaling, MAPK Signaling, PI3K-AKT Pathway, TNF Signaling	NM_009716.2:812
Sesn3-mRNA	-0.161	1.1	-2.31	1.99	0.894	0.202	3.96	0.887	0.997	Wald	Senescence & Quiescence	NM_030261.4:1330
Ccnt2-mRNA	0.608	4.22	-7.67	8.89	1.52	0.00491	473	0.889	0.997	Wald	TGF-beta Signaling	NM_028399.1:1184
Cdkn1c-mRNA	-0.326	2.26	-4.76	4.11	0.798	0.037	17.2	0.889	0.997	Wald	Cell Cycle	NM_009876.4:690
Cd180-mRNA	-0.0521	0.369	-0.776	0.672	0.965	0.584	1.59	0.891	0.997	lm.nb	TLR Signaling	NM_008533.2:860
Creb3l2-mRNA	-0.358	2.55	-5.36	4.64	0.78	0.0243	25	0.892	0.997	Wald	PI3K-AKT Pathway, TNF Signaling	NM_178661.4:848
Il21r-mRNA	0.181	1.31	-2.39	2.75	1.13	0.191	6.72	0.894	0.997	Wald	IL-2 Signaling, NK Activity	NM_021887.1:619
Acaca-mRNA	-0.319	2.39	-5.01	4.37	0.802	0.031	20.7	0.897	0.997	Wald	Fatty Acid Metabolism	NM_133360.2:745
Mcm5-mRNA	-0.363	2.78	-5.8	5.08	0.778	0.0179	33.8	0.899	0.997	Wald	Cell Cycle	NM_001302540.1:208
Cd68-mRNA	0.0773	0.602	-1.1	1.26	1.06	0.466	2.39	0.901	0.997	lm.nb	Myeloid Immune Evasion	NM_001291058.1:780
Cd72-mRNA	0.052	0.426	-0.782	0.887	1.04	0.581	1.85	0.905	0.997	lm.nb	B Cell Exhaustion, BCR Signaling	NM_001110320.1:987
Cdyl-mRNA	0.639	5.53	-10.2	11.5	1.56	0.000846	2870	0.911	0.997	Wald	Epigenetic Modification	NM_001123386.1:1232
Glud1-mRNA	0.0133	0.117	-0.217	0.243	1.01	0.86	1.18	0.912	0.997	lm.nb	Glutamine Metabolism	NM_008133.4:1495
Nfatc3-mRNA	-0.243	2.24	-4.63	4.14	0.845	0.0404	17.6	0.916	0.997	Wald	BCR Signaling, MAPK Signaling, Senescence & Quiescence, TCR Signaling	NM_010901.2:2260
Ido1-mRNA	0.188	1.78	-3.3	3.67	1.14	0.102	12.8	0.918	0.997	Wald	Myeloid Immune Evasion	NM_008324.1:521
Cxcr3-mRNA	-0.268	2.53	-5.23	4.69	0.83	0.0267	25.9	0.918	0.997	Wald	B Cell Exhaustion, Chemokine Signaling	NM_009910.2:605
Ccl21a/b/c-mRNA	-0.27	2.55	-5.27	4.73	0.829	0.026	26.5	0.918	0.997	Wald	Chemokine Signaling, NF-kB Signaling	NM_011124.4:170
Aifm1-mRNA	-0.436	4.19	-8.65	7.78	0.739	0.00249	220	0.92	0.997	Wald	Apoptosis	NM_012019.2:1500
Btrc-mRNA	-0.436	4.24	-8.74	7.87	0.739	0.00234	233	0.921	0.997	Wald	Antigen Presentation, BCR Signaling, IL-1 Signaling, Other Interleukin Signaling, Senescence & Quiescence, TCR Signaling, TLR Signaling	NM_009771.3:863
Trim35-mRNA	-0.4	3.96	-8.16	7.36	0.758	0.00349	165	0.922	0.997	Wald	Type II Interferon	NM_029979.3:1410
Mif-mRNA	0.324	3.21	-5.98	6.63	1.25	0.0159	98.7	0.922	0.997	Wald	Other Interleukin Signaling	NM_010798.3:116
Cdc25a-mRNA	0.488	4.85	-9.01	9.99	1.4	0.00193	1020	0.922	0.997	Wald	Cell Cycle, Senescence & Quiescence	NM_007658.3:855
Ehhadh-mRNA	-0.561	5.59	-11.5	10.4	0.678	0.000339	1350	0.923	0.997	Wald	Fatty Acid Metabolism, PPAR signaling	NM_023737.3:856
Nbea-mRNA	0.221	2.32	-4.32	4.77	1.17	0.0499	27.2	0.926	0.997	Wald	Notch Signaling	NM_030595.1:2236
Cd200r1-mRNA	-0.0467	0.5	-1.03	0.933	0.968	0.491	1.91	0.928	0.997	lm.nb	T Cell Checkpoint Signaling	NM_021325.3:1090
H2-Eb1-mRNA	0.0613	0.664	-1.24	1.36	1.04	0.424	2.57	0.928	0.997	lm.nb	Antigen Presentation, PD1 Signaling	NM_010382.2:744
Tyk2-mRNA	0.556	6.11	-11.4	12.5	1.47	0.000365	5930	0.93	0.997	Wald	IL-10 Signaling, IL-6 Signaling, JAKSTAT Signaling, Other Interleukin Signaling, Type I Interferon	NM_001205312.1:1532
Cd19-mRNA	0.0836	0.985	-1.85	2.01	1.06	0.278	4.04	0.934	0.997	lm.nb	BCR Signaling	NM_009844.2:1118
Lilra5-mRNA	-0.242	2.86	-5.84	5.36	0.846	0.0174	41.1	0.935	0.997	Wald	BCR Signaling	NM_001081239.2:725
E2f2-mRNA	-0.188	2.23	-4.57	4.19	0.878	0.0422	18.3	0.935	0.997	Wald	Cell Cycle, Senescence & Quiescence	NM_177733.7:1346
Prlr-mRNA	0.205	2.47	-4.64	5.05	1.15	0.04	33.2	0.936	0.997	Wald	JAKSTAT Signaling, PI3K-AKT Pathway	NM_011169.5:1375
Hcst-mRNA	-0.61	7.41	-15.1	13.9	0.655	2.78e-05	15400	0.936	0.997	Wald	Cytotoxicity, NK Receptors	NM_011827.3:166
Siglecf-mRNA	-0.215	2.74	-5.58	5.15	0.861	0.0209	35.5	0.939	0.997	Wald	Myeloid Immune Evasion	NM_145581.1:355
Anapc4-mRNA	-0.695	8.95	-18.2	16.8	0.618	3.23e-06	118000	0.94	0.997	Wald	Cell Cycle, Senescence & Quiescence	NM_024213.2:942
Lpl-mRNA	0.0419	0.598	-1.13	1.21	1.03	0.457	2.32	0.946	0.997	lm.nb	PPAR signaling	NM_008509.2:802
Pycr2-mRNA	0.18	2.58	-4.87	5.23	1.13	0.0341	37.6	0.946	0.997	Wald	Glutamine Metabolism	NM_133705.2:284
Ms4a1-mRNA	-0.0631	0.955	-1.94	1.81	0.957	0.261	3.5	0.949	0.997	lm.nb	B Cell Exhaustion, B Cell Memory	NM_007641.5:166
Gzme-mRNA	-0.174	2.66	-5.39	5.05	0.886	0.0238	33	0.95	0.997	Wald	Cytotoxicity	NM_010373.3:114
Ccnt1-mRNA	0.349	5.52	-10.5	11.2	1.27	0.000706	2300	0.951	0.997	Wald	TGF-beta Signaling	NM_001368702.1:367
Lef1-mRNA	-0.0805	1.3	-2.62	2.46	0.946	0.162	5.51	0.952	0.997	Wald	Epigenetic Modification	NM_001276402.1:1957
Fadd-mRNA	0.398	6.92	-13.2	14	1.32	0.000109	15900	0.956	0.997	Wald	Apoptosis, TLR Signaling, TNF Signaling	NM_010175.6:337
Phc3-mRNA	-0.259	4.73	-9.53	9.01	0.836	0.00135	517	0.958	0.997	Wald	Senescence & Quiescence	NM_153421.1:1660
Rara-mRNA	0.158	3.03	-5.79	6.1	1.12	0.0181	68.8	0.96	0.997	Wald	RAR Signaling	NM_001177302.1:948
Iglc1-mRNA	-0.0373	0.782	-1.57	1.5	0.974	0.337	2.82	0.963	0.997	lm.nb	BCR Signaling	ENSMUST00000200568.1:318
Trgv5-mRNA	-0.173	3.65	-7.32	6.97	0.887	0.00626	126	0.963	0.997	Wald	TCR Signaling	Tcr_050.1:75
Rorg-mRNA	-0.129	2.95	-5.9	5.64	0.915	0.0167	50	0.966	0.997	Wald	Other Interleukin Signaling	NM_011281.3:103
Il5-mRNA	0.102	2.54	-4.87	5.07	1.07	0.0342	33.7	0.969	0.997	Wald	IL-2 Signaling	NM_010558.1:177
Ppp2r1b-mRNA	0.15	3.83	-7.36	7.66	1.11	0.00607	203	0.97	0.997	Wald	CTLA4 Signaling, Glycolysis and Glucose Import, PI3K-AKT Pathway	NM_028614.3:116
Tnfrsf17-mRNA	0.0778	1.99	-3.82	3.98	1.06	0.0707	15.8	0.97	0.997	Wald		NM_011608.1:216
Nkg7-mRNA	0.0645	1.91	-3.68	3.81	1.05	0.078	14	0.974	0.997	Wald	Cytotoxicity	NM_024253.4:530
Dusp9-mRNA	0.102	3.04	-5.85	6.06	1.07	0.0173	66.5	0.974	0.997	Wald	MAPK Signaling	NM_029352.3:1212
Trim33-mRNA	-0.143	4.65	-9.25	8.97	0.906	0.00164	500	0.976	0.997	Wald	TGF-beta Signaling	NM_001079830.2:2612
Ppp2r5b-mRNA	0.0856	3	-5.79	5.96	1.06	0.018	62.4	0.978	0.997	Wald	CTLA4 Signaling, PI3K-AKT Pathway	NM_198168.3:1112
Cacnb2-mRNA	0.182	6.48	-12.5	12.9	1.13	0.000171	7530	0.978	0.997	Wald	MAPK Signaling	NM_023116.3:735
Dvl1-mRNA	0.126	4.84	-9.36	9.62	1.09	0.00152	785	0.98	0.997	Wald	Notch Signaling, mTOR Signaling	NM_010091.3:1530
Itpr2-mRNA	0.0464	1.89	-3.67	3.76	1.03	0.0788	13.5	0.981	0.997	Wald	BCR Signaling, Senescence & Quiescence	NM_010586.1:4365
Ticam1-mRNA	-0.152	6.64	-13.2	12.9	0.9	0.000109	7440	0.982	0.997	Wald	NF-kB Signaling, NK Activity, TLR Signaling	NM_174989.4:2159
Brwd1-mRNA	-0.104	4.71	-9.34	9.13	0.931	0.00155	561	0.983	0.997	Wald	IL-7 Signaling	NM_176928.1:280
Aph1a-mRNA	0.108	5.2	-10.1	10.3	1.08	0.000918	1260	0.984	0.997	Wald	Notch Signaling	NM_146104.2:380
Cxcr6-mRNA	-0.0613	3.07	-6.07	5.95	0.958	0.0149	61.8	0.985	0.997	Wald	Chemokine Signaling	NM_030712.4:650
Ighm-mRNA	0.0162	0.908	-1.76	1.8	1.01	0.294	3.47	0.986	0.997	lm.nb	BCR Signaling	ENSMUST00000103426.1:839
Fbxw4-mRNA	-0.0609	3.92	-7.74	7.62	0.959	0.00467	197	0.988	0.997	Wald	Antigen Presentation	NM_013907.2:720
Orc2-mRNA	0.0661	4.94	-9.63	9.76	1.05	0.00127	866	0.99	0.997	Wald	Cell Cycle	NM_008765.2:730
Mysm1-mRNA	-0.0367	2.91	-5.75	5.68	0.975	0.0186	51.1	0.99	0.997	Wald	Epigenetic Modification	NM_177239.2:386
Rgs16-mRNA	0.0205	1.65	-3.21	3.25	1.01	0.108	9.52	0.99	0.997	Wald	T Cell Exhaustion	NM_011267.3:162
Slc7a5-mRNA	-0.0367	3.13	-6.17	6.1	0.975	0.0139	68.4	0.991	0.997	Wald	Anergy, mTOR Signaling	NM_011404.3:780
Taf6l-mRNA	-0.0354	5.23	-10.3	10.2	0.976	0.000804	1180	0.995	0.997	Wald	Epigenetic Modification	NM_001177798.1:1086
Trdv4-mRNA	-0.0146	2.47	-4.86	4.83	0.99	0.0345	28.4	0.995	0.997	Wald	TCR Signaling	Tcr_298.1:105
Prl-mRNA	0.00298	1.72	-3.36	3.37	1	0.0974	10.3	0.999	0.999	Wald	JAKSTAT Signaling, PI3K-AKT Pathway	NM_011164.1:115
