# Supplementary material for: Alzheimer’s disease-associated protective variant Plcg2-P522R modulates peripheral macrophage function in a sex-dimorphic manner
Source: J Neuroinflammation. 2024 Nov 1;21:280. doi: 10.1186/s12974-024-03271-9 (PMC11529260; doi:10.1186/s12974-024-03271-9)
Supplement: Supplementary file 5 — Supplementary Material 5: Figure 9A – DE Results – Female WT LPS vs Baseline of Female WT no LPS [file 12974_2024_3271_MOESM5_ESM.csv]

	Log2 fold change	std error (log2)	Lower confidence limit (log2)	Upper confidence limit (log2)	Linear fold change	Lower confidence limit (linear)	Upper confidence limit (linear)	P-value	BH.p.value	method	Gene.sets	probe.ID
Ccl5-mRNA	10.2	0.222	9.77	10.6	1180	871	1590	5.55e-11	1.59e-08	loglinear	Chemokine Signaling, IL-10 Signaling, TLR Signaling, TNF Signaling	NM_013653.1:165
Cd274-mRNA	4.59	0.11	4.37	4.8	24	20.7	27.9	1.21e-10	1.59e-08	lm.nb	PD1 Signaling, T Cell Checkpoint Signaling	NM_021893.2:515
Irak3-mRNA	3.19	0.0789	3.04	3.34	9.13	8.2	10.2	1.54e-10	1.59e-08	loglinear	IL-1 Signaling, TLR Signaling	NM_028679.4:842
Stat1-mRNA	3.98	0.0997	3.78	4.17	15.8	13.8	18	1.71e-10	1.59e-08	loglinear	JAKSTAT Signaling, Notch Signaling, TLR Signaling	NM_009283.3:1590
Cflar-mRNA	3.21	0.0808	3.05	3.37	9.24	8.28	10.3	1.78e-10	1.59e-08	loglinear	Apoptosis, Hypoxia Response, NF-kB Signaling, TNF Signaling	NM_207653.3:990
Xaf1-mRNA	5.34	0.136	5.07	5.61	40.5	33.7	48.7	1.95e-10	1.59e-08	lm.nb	Type I Interferon	NM_001037713.3:100
Il1a-mRNA	7.99	0.208	7.58	8.4	255	192	338	2.33e-10	1.62e-08	lm.nb	IL-1 Signaling, IL-10 Signaling, Senescence & Quiescence	NM_010554.4:225
Nfkb2-mRNA	3.52	0.0962	3.33	3.71	11.5	10	13	3.42e-10	1.82e-08	loglinear	NF-kB Signaling	NM_019408.2:1150
Rnf213-mRNA	5.22	0.143	4.94	5.5	37.4	30.8	45.4	3.47e-10	1.82e-08	lm.nb	Antigen Presentation	XM_006534633.1:7285
Tnf-mRNA	4.52	0.125	4.28	4.77	23	19.4	27.2	3.73e-10	1.82e-08	lm.nb	IL-10 Signaling, TNF Signaling	NM_013693.2:514
Bst2-mRNA	3.65	0.103	3.45	3.85	12.6	10.9	14.4	4.41e-10	1.95e-08	loglinear	Type I Interferon	NM_198095.2:113
Il1b-mRNA	12	0.346	11.4	12.7	4230	2640	6760	5.03e-10	1.95e-08	lm.nb	IL-1 Signaling	NM_008361.3:108
Jak2-mRNA	3.65	0.105	3.44	3.86	12.5	10.9	14.5	5.2e-10	1.95e-08	lm.nb	Epigenetic Modification, IL-6 Signaling, JAKSTAT Signaling, Type II Interferon	NM_008413.2:1049
Cd38-mRNA	5.33	0.156	5.02	5.63	40.2	32.5	49.6	5.94e-10	2.07e-08	lm.nb	Myeloid Immune Evasion	NM_007646.5:545
Ifit3/3b-mRNA	9.44	0.279	8.89	9.99	694	475	1010	6.39e-10	2.08e-08	lm.nb	Type I Interferon	NM_010501.2:846
Nfkbia-mRNA	2.97	0.0907	2.79	3.14	7.81	6.9	8.83	8.38e-10	2.56e-08	loglinear	NF-kB Signaling, TCR Signaling	NM_010907.2:646
Oas1a-mRNA	3.41	0.107	3.2	3.62	10.6	9.19	12.3	1.03e-09	2.96e-08	loglinear	Type I Interferon, Type II Interferon	NM_145211.2:471
Gbp2-mRNA	7	0.226	6.56	7.44	128	94.2	174	1.29e-09	3.49e-08	lm.nb	Type I Interferon, Type II Interferon	NM_010260.1:1798
Mmp14-mRNA	3.38	0.111	3.16	3.6	10.4	8.97	12.1	1.49e-09	3.72e-08	lm.nb	TNF Signaling	NM_008608.3:554
Ccl3-mRNA	6.63	0.22	6.2	7.06	99.1	73.5	134	1.59e-09	3.72e-08	lm.nb	Chemokine Signaling, IL-10 Signaling, T Cell Exhaustion, TLR Signaling	NM_011337.2:219
Tlr2-mRNA	3.68	0.123	3.44	3.92	12.8	10.9	15.1	1.66e-09	3.72e-08	lm.nb	PI3K-AKT Pathway, TLR Signaling	NM_011905.3:2370
Rsad2-mRNA	8.92	0.298	8.34	9.5	484	323	725	1.68e-09	3.72e-08	lm.nb	Type I Interferon	NM_021384.4:340
Oas2-mRNA	5.01	0.169	4.68	5.34	32.3	25.7	40.6	1.77e-09	3.75e-08	lm.nb	Type I Interferon, Type II Interferon	NM_145227.3:1148
Ccl2-mRNA	5.09	0.173	4.75	5.43	34.1	27	43.2	1.95e-09	3.9e-08	lm.nb	Chemokine Signaling, NF-kB Signaling	NM_011333.3:415
Ifit1-mRNA	11.3	0.386	10.5	12.1	2530	1500	4270	2e-09	3.9e-08	lm.nb	Type I Interferon	NM_008331.2:890
Psme2/2b-mRNA	2.97	0.103	2.77	3.17	7.85	6.82	9.03	2.29e-09	4.3e-08	lm.nb	Antigen Presentation, BCR Signaling	NM_001029855.1:476
Sp100-mRNA	3.42	0.121	3.19	3.66	10.7	9.11	12.7	2.63e-09	4.75e-08	lm.nb	Type II Interferon	NM_013673.3:410
Lgals9-mRNA	3.12	0.112	2.9	3.34	8.68	7.45	10.1	2.96e-09	5.16e-08	lm.nb	IL-2 Signaling	NM_010708.1:355
Ccl4-mRNA	7.28	0.266	6.76	7.8	155	108	223	3.41e-09	5.74e-08	lm.nb	Chemokine Signaling, IL-10 Signaling, NF-kB Signaling, TLR Signaling	NM_013652.1:140
Psmb10-mRNA	3.55	0.131	3.29	3.8	11.7	9.78	14	3.69e-09	5.92e-08	lm.nb	Antigen Presentation, BCR Signaling	NM_013640.3:401
Socs3-mRNA	5.86	0.217	5.44	6.29	58.2	43.4	78.2	3.76e-09	5.92e-08	lm.nb	IL-6 Signaling, JAKSTAT Signaling, TNF Signaling, Type I Interferon, Type II Interferon	NM_007707.2:585
Cd40-mRNA	5.45	0.204	5.06	5.85	43.8	33.2	57.8	4.06e-09	6.12e-08	lm.nb	B Cell Memory, NF-kB Signaling, T Cell Checkpoint Signaling, TLR Signaling	NM_011611.2:1425
Tnfrsf1b-mRNA	3.07	0.115	2.84	3.29	8.38	7.17	9.79	4.14e-09	6.12e-08	lm.nb	IL-10 Signaling, Other Interleukin Signaling, TNF Signaling	NM_011610.3:110
Timp1-mRNA	4.55	0.174	4.21	4.89	23.4	18.5	29.7	4.82e-09	6.89e-08	lm.nb	Hypoxia Response, IL-10 Signaling, Other Interleukin Signaling	NM_011593.2:436
Nfkb1-mRNA	2.89	0.111	2.67	3.11	7.42	6.38	8.63	4.99e-09	6.89e-08	lm.nb	NF-kB Signaling	NM_008689.2:2125
Cxcl1-mRNA	7.41	0.285	6.85	7.97	170	116	251	5.08e-09	6.89e-08	lm.nb	Chemokine Signaling, NF-kB Signaling, TNF Signaling	NM_008176.3:245
Lcp2-mRNA	2.88	0.112	2.66	3.1	7.34	6.3	8.55	5.78e-09	7.63e-08	lm.nb	Cytotoxicity, DAP12 Signaling, TCR Signaling	NM_010696.4:523
Ptprj-mRNA	2.67	0.105	2.46	2.88	6.37	5.52	7.34	6.18e-09	7.94e-08	loglinear	TCR Signaling	NM_001135657.1:555
Il18-mRNA	4.87	0.195	4.49	5.25	29.2	22.4	38.1	7.23e-09	9.04e-08	lm.nb	IL-1 Signaling, IL-10 Signaling, NK Activity	NM_008360.1:270
Ptgs2-mRNA	11.3	0.462	10.4	12.2	2470	1320	4620	8.58e-09	1.05e-07	lm.nb	Hypoxia Response, IL-10 Signaling, Myeloid Immune Evasion, NF-kB Signaling, Other Interleukin Signaling, TNF Signaling	NM_011198.3:675
Ms4a4a-mRNA	3.86	0.16	3.55	4.17	14.5	11.7	18	9.13e-09	1.09e-07	lm.nb	Myeloid Immune Evasion	XM_003086124.1:252
Pik3ap1-mRNA	1.73	0.0771	1.58	1.89	3.33	3	3.7	1.6e-08	1.85e-07	loglinear	BCR Signaling, PI3K-AKT Pathway	NM_031376.3:885
Vsir-mRNA	-2.45	0.109	-2.66	-2.23	0.184	0.158	0.213	1.63e-08	1.85e-07	lm.nb	T Cell Checkpoint Signaling	NM_028732.4:384
Mx1-mRNA	11.7	0.526	10.6	12.7	3220	1580	6590	1.81e-08	2.01e-07	lm.nb	Type I Interferon	NM_010846.1:1886
Malt1-mRNA	2.62	0.119	2.39	2.85	6.15	5.23	7.22	1.88e-08	2.01e-07	lm.nb	BCR Signaling, NF-kB Signaling, TCR Signaling	NM_172833.2:1196
Tlr7-mRNA	2.28	0.104	2.08	2.49	4.87	4.23	5.6	1.89e-08	2.01e-07	lm.nb	TLR Signaling	NM_133211.3:3210
Cxcl2-mRNA	6.39	0.296	5.81	6.97	83.9	56.1	125	2.22e-08	2.26e-07	lm.nb	IL-10 Signaling, NF-kB Signaling, TNF Signaling	NM_009140.2:765
Fos-mRNA	-3.82	0.178	-4.17	-3.48	0.0706	0.0555	0.0899	2.29e-08	2.26e-07	loglinear	AP-1 Signaling	NM_010234.2:900
Oas3-mRNA	4.01	0.187	3.64	4.38	16.1	12.5	20.8	2.3e-08	2.26e-07	lm.nb	Type I Interferon, Type II Interferon	NM_145226.2:365
Gk-mRNA	2.22	0.103	2.02	2.43	4.67	4.06	5.37	2.32e-08	2.26e-07	lm.nb	PPAR signaling	NM_008194.3:1731
Cd14-mRNA	2.79	0.131	2.53	3.04	6.9	5.77	8.24	2.51e-08	2.4e-07	lm.nb	Antigen Presentation, MAPK Signaling, Myeloid Immune Evasion, NF-kB Signaling, TLR Signaling	NM_009841.3:235
Icam1-mRNA	3.22	0.152	2.92	3.51	9.3	7.56	11.4	2.57e-08	2.42e-07	lm.nb	Cytotoxicity, Hypoxia Response, IL-10 Signaling, NF-kB Signaling, Other Interleukin Signaling, TNF Signaling, Type II Interferon	NM_010493.3:355
Fpr1-mRNA	9.29	0.443	8.42	10.2	625	342	1140	2.81e-08	2.59e-07	lm.nb	IL-10 Signaling	NM_013521.2:750
Adora2b-mRNA	4.05	0.195	3.66	4.43	16.5	12.7	21.5	3.09e-08	2.79e-07	lm.nb	Myeloid Immune Evasion	NM_007413.4:654
Csf3r-mRNA	1.81	0.0879	1.63	1.98	3.49	3.1	3.94	3.31e-08	2.94e-07	loglinear	JAKSTAT Signaling	NM_001252651.1:1294
Pml-mRNA	3.2	0.159	2.89	3.51	9.2	7.42	11.4	3.79e-08	3.29e-07	lm.nb	Epigenetic Modification, Type II Interferon	NM_008884.5:616
Cxcl3-mRNA	13.2	0.655	11.9	14.5	9400	3860	22900	3.84e-08	3.29e-07	lm.nb	NF-kB Signaling, TNF Signaling	NM_203320.2:275
Cebpb-mRNA	1.97	0.0995	1.78	2.17	3.92	3.42	4.49	4.41e-08	3.71e-07	loglinear	AP-1 Signaling, Senescence & Quiescence, TNF Signaling	NM_009883.4:343
Tnfrsf14-mRNA	2.74	0.139	2.47	3.01	6.67	5.53	8.06	4.5e-08	3.72e-07	lm.nb	T Cell Checkpoint Signaling	NM_178931.2:625
Dhrs3-mRNA	-1.63	0.0837	-1.8	-1.47	0.322	0.288	0.361	4.95e-08	4.03e-07	loglinear	RAR Signaling	NM_011303.6:580
Cmklr1-mRNA	1.99	0.103	1.79	2.19	3.97	3.45	4.56	5.38e-08	4.31e-07	lm.nb	Chemokine Signaling	NM_008153.3:445
Psmb9-mRNA	3.31	0.175	2.96	3.65	9.89	7.8	12.5	6.29e-08	4.95e-07	lm.nb	Antigen Presentation, BCR Signaling	NM_013585.2:540
Il13ra1-mRNA	2.33	0.126	2.09	2.58	5.04	4.25	5.98	7.2e-08	5.56e-07	lm.nb	Other Interleukin Signaling	NM_133990.4:845
Batf-mRNA	3.32	0.179	2.97	3.67	9.96	7.81	12.7	7.29e-08	5.56e-07	lm.nb	AP-1 Signaling, Other Interleukin Signaling, T Cell Exhaustion	NM_016767.2:329
Syk-mRNA	1.34	0.0754	1.19	1.49	2.54	2.29	2.81	1.01e-07	7.55e-07	loglinear	BCR Signaling, Cytotoxicity, DAP12 Signaling, NF-kB Signaling, PI3K-AKT Pathway	NM_001198977.1:1578
Nfkbib-mRNA	1.92	0.108	1.71	2.13	3.79	3.27	4.39	1.02e-07	7.55e-07	loglinear	BCR Signaling, TCR Signaling	NM_010908.4:382
Itgal-mRNA	2.07	0.117	1.84	2.3	4.2	3.58	4.93	1.07e-07	7.77e-07	lm.nb	Cytotoxicity	NM_008400.2:950
Ptafr-mRNA	1.48	0.084	1.32	1.65	2.79	2.49	3.13	1.08e-07	7.77e-07	loglinear	IL-10 Signaling, Type II Interferon	NM_001081211.1:256
Dnmt3a-mRNA	-2.19	0.125	-2.43	-1.94	0.22	0.185	0.26	1.13e-07	8.01e-07	lm.nb	Epigenetic Modification, Hypoxia Response	NM_007872.4:2580
Tapbp-mRNA	2.09	0.119	1.85	2.32	4.25	3.61	4.99	1.17e-07	8.12e-07	loglinear	Antigen Presentation	NM_009318.2:771
Fcgr1-mRNA	2.97	0.17	2.63	3.3	7.82	6.21	9.86	1.2e-07	8.24e-07	lm.nb	Antigen Presentation, Type II Interferon	NM_010186.5:185
Jag1-mRNA	2.02	0.117	1.79	2.24	4.04	3.45	4.74	1.28e-07	8.71e-07	loglinear	Notch Signaling, TNF Signaling	NM_013822.2:2155
Tnfaip3-mRNA	2.39	0.139	2.12	2.67	5.26	4.35	6.35	1.32e-07	8.77e-07	lm.nb	NF-kB Signaling, TNF Signaling	NM_009397.2:232
Psma6-mRNA	1.73	0.101	1.53	1.93	3.32	2.9	3.81	1.33e-07	8.77e-07	loglinear	Antigen Presentation, BCR Signaling	NM_011968.3:207
Itga6-mRNA	-1.54	0.0899	-1.71	-1.36	0.344	0.305	0.389	1.39e-07	9.04e-07	loglinear	PI3K-AKT Pathway	NM_008397.3:910
Fcgr2b-mRNA	2.28	0.136	2.01	2.54	4.84	4.03	5.82	1.62e-07	1.04e-06	lm.nb	B Cell Exhaustion, BCR Signaling	NM_001077189.1:115
Nfkbie-mRNA	2.35	0.147	2.06	2.63	5.09	4.17	6.21	2.31e-07	1.47e-06	lm.nb	TCR Signaling	NM_008690.3:630
Pparg-mRNA	-2.36	0.151	-2.66	-2.07	0.194	0.158	0.238	2.73e-07	1.71e-06	loglinear	PPAR signaling	NM_011146.1:1060
Mx2-mRNA	9.51	0.612	8.31	10.7	731	318	1680	2.91e-07	1.78e-06	lm.nb	Type I Interferon	NM_013606.1:1604
Tbk1-mRNA	1.37	0.0879	1.19	1.54	2.58	2.29	2.91	2.92e-07	1.78e-06	loglinear	TLR Signaling	NM_019786.4:440
Il6-mRNA	10.6	0.695	9.22	11.9	1530	595	3930	3.43e-07	2.07e-06	lm.nb	IL-6 Signaling	NM_031168.1:40
Il1rn-mRNA	2.66	0.175	2.31	3	6.31	4.97	8	3.53e-07	2.1e-06	lm.nb	IL-1 Signaling, IL-10 Signaling	NM_031167.5:224
Cd86-mRNA	2.46	0.163	2.14	2.78	5.49	4.41	6.85	3.62e-07	2.13e-06	lm.nb	CTLA4 Signaling, IL-10 Signaling, T Cell Checkpoint Signaling, T Cell Exhaustion, TLR Signaling	NM_019388.3:251
Rgs2-mRNA	-3.16	0.211	-3.58	-2.75	0.112	0.0838	0.149	3.87e-07	2.25e-06	lm.nb	Anergy	NM_009061.2:175
Traf2-mRNA	1.82	0.122	1.58	2.06	3.53	2.99	4.17	4.04e-07	2.32e-06	lm.nb	Apoptosis, MAPK Signaling, NF-kB Signaling, TNF Signaling	NM_009422.2:1334
Casp8-mRNA	1.42	0.0964	1.23	1.61	2.68	2.35	3.06	4.35e-07	2.47e-06	loglinear	Apoptosis, NK Activity, TLR Signaling, TNF Signaling	NM_009812.2:1463
Lyn-mRNA	1.5	0.103	1.3	1.7	2.83	2.46	3.25	4.65e-07	2.59e-06	lm.nb	BCR Signaling, CTLA4 Signaling, NF-kB Signaling	NM_010747.2:1286
Fabp4-mRNA	-1.53	0.105	-1.74	-1.33	0.346	0.3	0.398	4.67e-07	2.59e-06	lm.nb	PPAR signaling	NM_024406.3:214
Ptprc-mRNA	1.04	0.071	0.897	1.18	2.05	1.86	2.26	4.76e-07	2.59e-06	loglinear	NK Activity, TCR Signaling	NM_011210.3:2320
Il12b-mRNA	9.84	0.675	8.51	11.2	915	366	2290	4.82e-07	2.59e-06	lm.nb	IL-10 Signaling, NK Activity, TLR Signaling	NM_001303244.1:414
Map3k8-mRNA	1.69	0.116	1.47	1.92	3.24	2.76	3.79	4.82e-07	2.59e-06	loglinear	MAPK Signaling, TCR Signaling	NM_007746.2:1385
Rasgrp1-mRNA	5.51	0.382	4.76	6.25	45.4	27	76.4	5.28e-07	2.8e-06	loglinear	BCR Signaling, MAPK Signaling, NK Activity, TCR Signaling	NM_011246.2:416
Tlr1-mRNA	2.06	0.146	1.78	2.35	4.18	3.43	5.11	6.23e-07	3.27e-06	lm.nb	TLR Signaling	NM_030682.1:805
Ppp2r5a-mRNA	1.77	0.126	1.52	2.01	3.4	2.87	4.04	6.53e-07	3.39e-06	lm.nb	CTLA4 Signaling, PI3K-AKT Pathway	NM_144880.4:1848
Ptpn2-mRNA	1.11	0.0802	0.948	1.26	2.15	1.93	2.4	7.42e-07	3.81e-06	loglinear	IL-1 Signaling, JAKSTAT Signaling	NM_001127177.1:1012
Tnfsf10-mRNA	9.76	0.71	8.37	11.1	865	330	2270	7.56e-07	3.84e-06	lm.nb	Apoptosis, Cytotoxicity, NK Exhaustion	NM_009425.2:554
Tnfrsf1a-mRNA	0.996	0.0738	0.851	1.14	1.99	1.8	2.2	8.7e-07	4.38e-06	loglinear	IL-10 Signaling, MAPK Signaling, NF-kB Signaling, TNF Signaling, mTOR Signaling	NM_011609.2:615
Notch2-mRNA	1.88	0.14	1.61	2.16	3.69	3.05	4.47	9e-07	4.46e-06	lm.nb	Notch Signaling	NM_010928.1:5110
Csf1-mRNA	2.57	0.191	2.19	2.94	5.92	4.57	7.67	9.06e-07	4.46e-06	lm.nb	IL-10 Signaling, MAPK Signaling, TNF Signaling	NM_001113530.1:833
Gng12-mRNA	0.932	0.0725	0.79	1.07	1.91	1.73	2.11	1.27e-06	6.2e-06	loglinear	MAPK Signaling, PI3K-AKT Pathway	NM_001177559.1:267
Ccl12-mRNA	9.2	0.736	7.76	10.6	588	216	1600	1.57e-06	7.57e-06	lm.nb	Chemokine Signaling, IL-10 Signaling, Other Interleukin Signaling, TNF Signaling	NM_011331.2:173
Icosl-mRNA	3.36	0.269	2.83	3.89	10.2	7.11	14.8	1.61e-06	7.71e-06	loglinear	T Cell Checkpoint Signaling	NM_015790.3:349
Il15-mRNA	3.41	0.278	2.87	3.96	10.7	7.31	15.5	1.79e-06	8.47e-06	lm.nb	IL-2 Signaling, NK Activity, NK Exhaustion, TNF Signaling	NM_008357.2:854
Nos2-mRNA	9.35	0.764	7.85	10.8	652	231	1840	1.85e-06	8.68e-06	lm.nb	Hypoxia Response, Myeloid Immune Evasion, Other Interleukin Signaling	NM_010927.3:1541
Pirb-mRNA	1.4	0.115	1.18	1.63	2.65	2.26	3.09	1.9e-06	8.83e-06	lm.nb	BCR Signaling, T Cell Exhaustion	NM_011095.2:2040
Tab2-mRNA	1.27	0.104	1.06	1.47	2.41	2.09	2.77	1.93e-06	8.89e-06	lm.nb	IL-1 Signaling, MAPK Signaling, NF-kB Signaling, Other Interleukin Signaling, TCR Signaling, TLR Signaling, TNF Signaling	NM_138667.2:2015
Stat3-mRNA	1.59	0.135	1.32	1.85	3.01	2.5	3.61	2.56e-06	1.17e-05	lm.nb	Hypoxia Response, JAKSTAT Signaling	NM_213659.2:2130
Spag9-mRNA	-0.709	0.0611	-0.829	-0.589	0.612	0.563	0.665	2.78e-06	1.26e-05	loglinear	AP-1 Signaling	NM_027569.2:2240
Il7r-mRNA	-1.13	0.0973	-1.32	-0.935	0.458	0.402	0.523	2.84e-06	1.27e-05	lm.nb	IL-7 Signaling	NM_008372.3:1020
Ncf4-mRNA	0.83	0.0725	0.687	0.972	1.78	1.61	1.96	3.08e-06	1.37e-05	loglinear	Antigen Presentation	NM_008677.2:741
H2-K1-mRNA	1.05	0.0944	0.866	1.24	2.07	1.82	2.35	3.79e-06	1.66e-05	loglinear	Antigen Presentation, PD1 Signaling	NM_001001892.2:197
H2-M3-mRNA	1.36	0.123	1.12	1.6	2.56	2.17	3.03	4.04e-06	1.76e-05	loglinear	Antigen Presentation, PD1 Signaling	NM_013819.2:1180
Jun-mRNA	-1.02	0.0931	-1.2	-0.839	0.493	0.434	0.559	4.24e-06	1.83e-05	loglinear	AP-1 Signaling, Notch Signaling	NM_010591.2:1783
Csf2-mRNA	4.76	0.435	3.9	5.61	27	15	48.8	4.33e-06	1.85e-05	lm.nb	Cytotoxicity, IL-10 Signaling, IL-2 Signaling, JAKSTAT Signaling, Other Interleukin Signaling, TCR Signaling, TNF Signaling	NM_009969.4:605
Fcer1g-mRNA	1.11	0.103	0.911	1.31	2.16	1.88	2.49	4.64e-06	1.97e-05	lm.nb	Cytotoxicity, NK Receptors	NM_010185.4:264
Camk2d-mRNA	1.06	0.0989	0.866	1.25	2.09	1.82	2.39	5.05e-06	2.12e-05	loglinear	Epigenetic Modification, Hypoxia Response, Type II Interferon	NM_001025439.1:1315
Bid-mRNA	1.32	0.124	1.08	1.56	2.49	2.11	2.95	5.23e-06	2.18e-05	lm.nb	Apoptosis, Cytotoxicity	NM_007544.3:1307
Ptpn6-mRNA	1.06	0.102	0.856	1.26	2.08	1.81	2.39	6.64e-06	2.75e-05	loglinear	BCR Signaling, Cytotoxicity, IL-1 Signaling, IL-2 Signaling, JAKSTAT Signaling, Other Interleukin Signaling, PD1 Signaling, TCR Signaling, Type I Interferon, Type II Interferon	NM_013545.2:1691
H2-D1-mRNA	0.743	0.073	0.6	0.886	1.67	1.52	1.85	7.42e-06	3.04e-05	loglinear	Antigen Presentation, PD1 Signaling	NM_010380.3:546
Hgf-mRNA	-1.75	0.173	-2.09	-1.41	0.297	0.234	0.375	7.79e-06	3.16e-05	lm.nb	IL-7 Signaling, MAPK Signaling, Other Interleukin Signaling, PI3K-AKT Pathway	NM_010427.5:483
Stat5a/b-mRNA	1.21	0.119	0.971	1.44	2.31	1.96	2.71	7.82e-06	3.16e-05	lm.nb	JAKSTAT Signaling	NM_011488.3:790
Sumo1-mRNA	0.967	0.0964	0.778	1.16	1.96	1.72	2.23	8.28e-06	3.31e-05	loglinear	Type II Interferon	NM_009460.2:286
Tox4-mRNA	1.05	0.105	0.846	1.26	2.07	1.8	2.39	8.44e-06	3.35e-05	loglinear	T Cell Exhaustion	NM_023434.3:692
Jak1-mRNA	0.769	0.0772	0.618	0.921	1.7	1.53	1.89	8.74e-06	3.44e-05	loglinear	JAKSTAT Signaling	NM_146145.2:932
Vav2-mRNA	-1.58	0.159	-1.89	-1.27	0.335	0.27	0.416	8.87e-06	3.46e-05	lm.nb	BCR Signaling, DAP12 Signaling, TCR Signaling	NM_009500.1:1868
H2-T23-mRNA	1.28	0.13	1.02	1.53	2.42	2.03	2.89	9.52e-06	3.67e-05	lm.nb	Antigen Presentation, PD1 Signaling	NM_010398.3:365
Ccl22-mRNA	4.56	0.463	3.65	5.47	23.6	12.6	44.3	9.54e-06	3.67e-05	lm.nb	Chemokine Signaling, IL-10 Signaling, Other Interleukin Signaling	NM_009137.2:140
Ywhaz-mRNA	0.707	0.0737	0.563	0.852	1.63	1.48	1.8	1.15e-05	4.39e-05	loglinear	Cell Cycle, Notch Signaling, Other Interleukin Signaling, PI3K-AKT Pathway	NM_011740.2:455
Cyld-mRNA	0.817	0.0862	0.648	0.986	1.76	1.57	1.98	1.26e-05	4.77e-05	loglinear	NF-kB Signaling, TNF Signaling	NM_001276279.1:2200
Il10ra-mRNA	0.985	0.104	0.78	1.19	1.98	1.72	2.28	1.32e-05	4.95e-05	lm.nb	IL-10 Signaling	NM_001324486.1:760
Ccr5-mRNA	1.05	0.112	0.835	1.28	2.08	1.78	2.42	1.36e-05	5.08e-05	lm.nb	Chemokine Signaling, IL-10 Signaling	NM_009917.5:1018
Bcl6-mRNA	-1.55	0.171	-1.89	-1.22	0.341	0.27	0.43	1.74e-05	6.43e-05	loglinear	Epigenetic Modification	NM_009744.3:185
Nup54-mRNA	0.786	0.087	0.616	0.957	1.72	1.53	1.94	1.79e-05	6.58e-05	loglinear	Glycolysis and Glucose Import	NM_183392.2:1018
Junb-mRNA	1.14	0.126	0.89	1.38	2.2	1.85	2.61	1.81e-05	6.58e-05	lm.nb	AP-1 Signaling, TGF-beta Signaling, TNF Signaling	NM_008416.1:335
Ccr1-mRNA	1.12	0.126	0.876	1.37	2.18	1.84	2.59	1.98e-05	7.17e-05	lm.nb	Chemokine Signaling, IL-10 Signaling	NM_009912.4:968
Bak1-mRNA	0.914	0.103	0.712	1.12	1.88	1.64	2.17	2.08e-05	7.46e-05	loglinear	Apoptosis	NM_007523.2:470
Hspa5-mRNA	0.798	0.0912	0.619	0.977	1.74	1.54	1.97	2.28e-05	8.12e-05	loglinear	Antigen Presentation	NM_022310.3:558
Cd84-mRNA	-0.646	0.0739	-0.791	-0.501	0.639	0.578	0.707	2.3e-05	8.12e-05	loglinear	Myeloid Immune Evasion	NM_001252472.1:188
Ppp2ca-mRNA	0.813	0.0941	0.629	0.998	1.76	1.55	2	2.48e-05	8.66e-05	loglinear	CTLA4 Signaling, Glycolysis and Glucose Import, PI3K-AKT Pathway	NM_019411.4:975
Jarid2-mRNA	0.88	0.102	0.681	1.08	1.84	1.6	2.11	2.48e-05	8.66e-05	loglinear	Anergy, Epigenetic Modification	NM_021878.2:2160
Psmd6-mRNA	0.796	0.0924	0.615	0.977	1.74	1.53	1.97	2.55e-05	8.83e-05	loglinear	Antigen Presentation, BCR Signaling	NM_025550.2:314
E2f5-mRNA	1.33	0.155	1.02	1.63	2.51	2.03	3.1	2.67e-05	9.18e-05	lm.nb	Cell Cycle, Senescence & Quiescence, TGF-beta Signaling	NM_007892.2:700
Rela-mRNA	1.12	0.132	0.865	1.38	2.18	1.82	2.61	2.78e-05	9.48e-05	loglinear	NF-kB Signaling	NM_009045.4:1046
Itgav-mRNA	0.762	0.0908	0.584	0.94	1.7	1.5	1.92	3.07e-05	0.000104	loglinear	Antigen Presentation, PI3K-AKT Pathway	NM_008402.2:3145
Ppp1cb-mRNA	0.668	0.0804	0.51	0.825	1.59	1.42	1.77	3.33e-05	0.000112	loglinear	Senescence & Quiescence, TGF-beta Signaling	NM_172707.3:464
Ptpn11-mRNA	0.71	0.088	0.537	0.882	1.64	1.45	1.84	4.12e-05	0.000138	loglinear	CTLA4 Signaling, Cytotoxicity, IL-1 Signaling, IL-6 Signaling, JAKSTAT Signaling, Other Interleukin Signaling, PD1 Signaling, TLR Signaling, Type I Interferon, Type II Interferon	NM_011202.3:1295
Tax1bp1-mRNA	0.776	0.0972	0.585	0.966	1.71	1.5	1.95	4.45e-05	0.000148	lm.nb	TNF Signaling	NM_025816.3:2035
Ikzf1-mRNA	1.19	0.15	0.897	1.48	2.28	1.86	2.8	4.57e-05	0.000151	lm.nb	Anergy	NM_001025597.2:1753
Osm-mRNA	2.57	0.325	1.93	3.21	5.93	3.82	9.23	4.76e-05	0.000156	lm.nb	IL-6 Signaling, JAKSTAT Signaling, Other Interleukin Signaling	NM_001013365.2:579
Smad2-mRNA	0.676	0.0873	0.505	0.847	1.6	1.42	1.8	5.53e-05	0.00018	loglinear	Senescence & Quiescence, TGF-beta Signaling	NM_010754.4:880
Dld-mRNA	0.742	0.0968	0.553	0.932	1.67	1.47	1.91	5.91e-05	0.00019	loglinear	Glycolysis and Glucose Import, RAR Signaling	NM_007861.4:252
Prkcb-mRNA	-1.15	0.15	-1.44	-0.856	0.451	0.368	0.553	5.92e-05	0.00019	lm.nb	BCR Signaling, Epigenetic Modification, MAPK Signaling, NF-kB Signaling, mTOR Signaling	NM_001316672.1:1985
Rock1-mRNA	0.823	0.11	0.607	1.04	1.77	1.52	2.05	7.07e-05	0.000225	loglinear	TGF-beta Signaling	NM_009071.2:2595
Snw1-mRNA	1.18	0.16	0.871	1.5	2.27	1.83	2.82	7.54e-05	0.000239	lm.nb	Epigenetic Modification, Notch Signaling, TGF-beta Signaling	NM_025507.2:1254
Psmc6-mRNA	0.69	0.0936	0.506	0.873	1.61	1.42	1.83	7.83e-05	0.000246	loglinear	Antigen Presentation, BCR Signaling	NM_025959.3:133
Il6ra-mRNA	-0.809	0.11	-1.02	-0.594	0.571	0.492	0.663	7.88e-05	0.000247	loglinear	Hypoxia Response, IL-6 Signaling	NM_010559.3:700
Ccr2-mRNA	-2.05	0.282	-2.6	-1.49	0.242	0.165	0.355	8.77e-05	0.000273	lm.nb	Chemokine Signaling, IL-10 Signaling	NM_009915.2:184
Vegfa-mRNA	-2.34	0.325	-2.98	-1.71	0.197	0.127	0.307	9.14e-05	0.000282	lm.nb	Hypoxia Response, MAPK Signaling, NK Exhaustion, PI3K-AKT Pathway	NM_009505.4:1332
Smarca4-mRNA	0.575	0.08	0.418	0.732	1.49	1.34	1.66	9.4e-05	0.000289	loglinear	IL-7 Signaling	NM_011417.2:3540
Mapk14-mRNA	0.862	0.124	0.619	1.1	1.82	1.54	2.15	0.000116	0.000354	lm.nb	AP-1 Signaling, MAPK Signaling, Senescence & Quiescence, TCR Signaling	NM_011951.3:512
Ppp3ca-mRNA	-0.555	0.0814	-0.715	-0.396	0.681	0.609	0.76	0.000135	0.000409	loglinear	BCR Signaling, MAPK Signaling, Senescence & Quiescence, TCR Signaling	NM_008913.5:940
Aldh1b1-mRNA	1.69	0.249	1.21	2.18	3.24	2.31	4.54	0.000136	0.000409	lm.nb	Fatty Acid Metabolism, Glycolysis and Glucose Import	NM_028270.4:1900
Fcgr4-mRNA	1.37	0.202	0.976	1.77	2.59	1.97	3.41	0.000139	0.000416	lm.nb	Cytotoxicity	NM_144559.1:608
Id2-mRNA	0.464	0.0684	0.33	0.598	1.38	1.26	1.51	0.00014	0.000417	loglinear	NK Activity, TGF-beta Signaling	NM_010496.3:354
Il1rl2-mRNA	0.923	0.136	0.656	1.19	1.9	1.58	2.28	0.000142	0.000421	lm.nb	IL-1 Signaling	NM_133193.3:860
Ppp2cb-mRNA	0.696	0.105	0.49	0.901	1.62	1.4	1.87	0.000164	0.000484	lm.nb	CTLA4 Signaling, Glycolysis and Glucose Import, PI3K-AKT Pathway	NM_017374.3:398
Bax-mRNA	0.366	0.0556	0.257	0.475	1.29	1.19	1.39	0.000173	0.000505	loglinear	Apoptosis	NM_007527.3:152
Foxo3-mRNA	-1.08	0.166	-1.41	-0.758	0.472	0.376	0.591	0.000185	0.000537	lm.nb	Hypoxia Response, Other Interleukin Signaling, PI3K-AKT Pathway, Senescence & Quiescence	NM_019740.2:2221
Jund-mRNA	0.816	0.127	0.568	1.06	1.76	1.48	2.09	2e-04	0.000578	lm.nb	AP-1 Signaling, MAPK Signaling	NM_010592.5:1636
Lrrk2-mRNA	1.57	0.245	1.09	2.05	2.96	2.12	4.13	0.000209	0.000596	lm.nb	Epigenetic Modification	NM_025730.3:4475
Trem2-mRNA	-0.717	0.112	-0.937	-0.498	0.608	0.522	0.708	0.000209	0.000596	lm.nb	DAP12 Signaling	NM_031254.2:646
Akt2-mRNA	0.653	0.102	0.452	0.854	1.57	1.37	1.81	0.000215	0.00061	loglinear	PI3K-AKT Pathway	NM_001110208.1:1108
Dgkz-mRNA	-0.576	0.091	-0.755	-0.398	0.671	0.593	0.759	0.000224	0.000631	loglinear	T Cell Exhaustion	NM_001166597.1:974
Lrp6-mRNA	-0.985	0.156	-1.29	-0.68	0.505	0.409	0.624	0.000226	0.000633	lm.nb	mTOR Signaling	NM_008514.3:3315
Cd80-mRNA	1.77	0.28	1.22	2.32	3.42	2.33	5	0.000227	0.000633	lm.nb	B Cell Memory, CTLA4 Signaling, IL-10 Signaling, T Cell Checkpoint Signaling, TLR Signaling	NM_009855.2:392
Pkn2-mRNA	0.626	0.099	0.431	0.82	1.54	1.35	1.77	0.000229	0.000634	loglinear	PI3K-AKT Pathway	NM_178654.4:1476
Sesn1-mRNA	-1.43	0.228	-1.88	-0.986	0.371	0.272	0.505	0.000235	0.000644	lm.nb	Senescence & Quiescence	NM_001013370.2:497
Casp3-mRNA	1.33	0.212	0.919	1.75	2.52	1.89	3.36	0.000235	0.000644	lm.nb	Anergy, Apoptosis, Cytotoxicity, T Cell Exhaustion, TNF Signaling	NM_009810.2:630
Cblb-mRNA	-0.897	0.145	-1.18	-0.614	0.537	0.441	0.653	0.000257	0.000702	lm.nb	Antigen Presentation, TCR Signaling	NM_001033238.1:933
Atp2a2-mRNA	0.636	0.103	0.435	0.837	1.55	1.35	1.79	0.000263	0.000711	lm.nb	Notch Signaling	NM_001110140.3:3335
Irf2-mRNA	0.678	0.11	0.463	0.893	1.6	1.38	1.86	0.000264	0.000711	lm.nb	Type I Interferon, Type II Interferon	NM_008391.2:440
Echs1-mRNA	-0.676	0.111	-0.893	-0.459	0.626	0.538	0.728	0.000292	0.000783	lm.nb	Fatty Acid Metabolism	NM_053119.2:755
Mapk9-mRNA	0.749	0.124	0.505	0.993	1.68	1.42	1.99	0.000316	0.000842	loglinear	AP-1 Signaling, MAPK Signaling, Senescence & Quiescence, TCR Signaling	NM_207692.1:260
Pik3cd-mRNA	0.848	0.145	0.564	1.13	1.8	1.48	2.19	0.000382	0.00101	lm.nb	NK Activity, PI3K-AKT Pathway	NM_001029837.2:1332
Sos1-mRNA	0.409	0.0731	0.266	0.552	1.33	1.2	1.47	0.000512	0.00135	loglinear	DAP12 Signaling, JAKSTAT Signaling, MAPK Signaling, mTOR Signaling	NM_009231.2:2830
Rbx1-mRNA	0.376	0.0675	0.243	0.508	1.3	1.18	1.42	0.000531	0.00139	loglinear	Antigen Presentation, Cell Cycle, Hypoxia Response, IL-1 Signaling, Notch Signaling, TGF-beta Signaling	NM_019712.3:185
Naa50-mRNA	-0.319	0.0574	-0.432	-0.207	0.801	0.741	0.866	0.000534	0.00139	loglinear	Epigenetic Modification	NM_028108.3:418
Mcl1-mRNA	0.87	0.157	0.563	1.18	1.83	1.48	2.26	0.000542	0.00141	lm.nb	Apoptosis, JAKSTAT Signaling, Other Interleukin Signaling, PI3K-AKT Pathway	NM_008562.3:1012
Ptk2b-mRNA	0.553	0.1	0.356	0.749	1.47	1.28	1.68	0.000564	0.00146	lm.nb	Cytotoxicity, IL-2 Signaling	NM_001162365.1:2000
Tgfb1-mRNA	0.726	0.139	0.455	0.998	1.65	1.37	2	0.000783	0.002	lm.nb	Epigenetic Modification, NK Exhaustion, Senescence & Quiescence, TGF-beta Signaling	NM_011577.1:1470
Cdc42-mRNA	0.447	0.0853	0.28	0.614	1.36	1.21	1.53	0.000783	0.002	loglinear	MAPK Signaling, Other Interleukin Signaling, TCR Signaling	NM_009861.1:205
Psma1-mRNA	0.47	0.0928	0.288	0.652	1.39	1.22	1.57	0.000969	0.00246	loglinear	Antigen Presentation, BCR Signaling	NM_011965.2:146
Rictor-mRNA	0.785	0.157	0.478	1.09	1.72	1.39	2.13	0.00104	0.00263	lm.nb	mTOR Signaling	NM_030168.3:720
Dnm1l-mRNA	0.538	0.108	0.326	0.751	1.45	1.25	1.68	0.00109	0.00275	lm.nb	TNF Signaling	NM_001025947.1:2075
Gls-mRNA	0.36	0.0747	0.213	0.506	1.28	1.16	1.42	0.00133	0.00332	loglinear	Glutamine Metabolism	NM_001113383.1:976
Inpp5d-mRNA	-0.78	0.163	-1.1	-0.46	0.582	0.466	0.727	0.0014	0.00348	lm.nb	BCR Signaling, IL-2 Signaling, Other Interleukin Signaling, TCR Signaling	NM_001110192.1:2186
Acadl-mRNA	0.352	0.0738	0.207	0.496	1.28	1.15	1.41	0.00142	0.00351	loglinear	Fatty Acid Metabolism, PPAR signaling	NM_007381.3:640
Ppp2r1a-mRNA	0.346	0.0739	0.201	0.491	1.27	1.15	1.41	0.00158	0.00387	loglinear	CTLA4 Signaling, Glycolysis and Glucose Import, PI3K-AKT Pathway	NM_016891.3:1559
Crlf2-mRNA	0.436	0.0931	0.254	0.619	1.35	1.19	1.54	0.00158	0.00387	loglinear	IL-7 Signaling, JAKSTAT Signaling	NM_001164735.1:263
Calm1-mRNA	0.42	0.0907	0.242	0.598	1.34	1.18	1.51	0.00169	0.00411	loglinear	BCR Signaling, Senescence & Quiescence	NM_009790.5:599
Rac1-mRNA	0.355	0.0769	0.204	0.505	1.28	1.15	1.42	0.00172	0.00418	loglinear	BCR Signaling, Cytotoxicity, DAP12 Signaling, MAPK Signaling, PI3K-AKT Pathway, TLR Signaling	NM_009007.2:265
Ptpn18-mRNA	-0.985	0.219	-1.41	-0.556	0.505	0.376	0.68	0.00199	0.00481	lm.nb	IL-1 Signaling	NM_011206.2:1257
Aldoa-mRNA	-0.288	0.0647	-0.415	-0.161	0.819	0.75	0.894	0.00212	0.00509	loglinear	Glycolysis and Glucose Import, Hypoxia Response	NM_007438.4:356
Cd33-mRNA	1.21	0.273	0.672	1.74	2.31	1.59	3.34	0.00222	0.00531	lm.nb	Myeloid Immune Evasion, NK Receptors	NM_001111058.1:405
Nras-mRNA	0.443	0.1	0.246	0.639	1.36	1.19	1.56	0.00224	0.00533	loglinear	MAPK Signaling	NM_010937.2:207
Grb2-mRNA	0.375	0.0849	0.208	0.541	1.3	1.16	1.45	0.00225	0.00533	loglinear	BCR Signaling, Cytotoxicity, IL-2 Signaling, JAKSTAT Signaling, MAPK Signaling, PI3K-AKT Pathway, TCR Signaling, mTOR Signaling	NM_008163.4:658
Sf3b1-mRNA	0.383	0.088	0.211	0.556	1.3	1.16	1.47	0.00242	0.00571	loglinear	Epigenetic Modification	NM_031179.2:1370
Usp16-mRNA	0.517	0.12	0.282	0.752	1.43	1.22	1.68	0.00258	0.00606	lm.nb	Epigenetic Modification	NM_024258.2:835
Diablo-mRNA	0.4	0.0942	0.216	0.585	1.32	1.16	1.5	0.00281	0.00655	loglinear	Apoptosis	NM_023232.3:184
Stag2-mRNA	0.354	0.0861	0.185	0.523	1.28	1.14	1.44	0.00338	0.00786	loglinear	Cell Cycle	NM_001077712.1:565
Eif4b-mRNA	-0.389	0.0948	-0.575	-0.204	0.763	0.671	0.868	0.0034	0.00786	loglinear	PI3K-AKT Pathway, mTOR Signaling	NM_145625.3:632
Btk-mRNA	0.507	0.124	0.263	0.751	1.42	1.2	1.68	0.00355	0.00816	lm.nb	BCR Signaling, DAP12 Signaling, NF-kB Signaling, TLR Signaling	NM_013482.2:1094
Akt1-mRNA	-0.402	0.1	-0.599	-0.205	0.757	0.66	0.868	0.00394	0.00902	loglinear	PI3K-AKT Pathway	NM_001165894.1:898
Kras-mRNA	-0.479	0.123	-0.719	-0.238	0.718	0.608	0.848	0.00451	0.0103	lm.nb	MAPK Signaling, Senescence & Quiescence, mTOR Signaling	NM_021284.6:489
Plscr1-mRNA	0.593	0.152	0.294	0.891	1.51	1.23	1.85	0.00462	0.0105	lm.nb	T Cell Exhaustion	NM_011636.2:837
Cul1-mRNA	0.395	0.102	0.194	0.596	1.32	1.14	1.51	0.00481	0.0109	loglinear	Antigen Presentation, BCR Signaling, Cell Cycle, IL-1 Signaling, Notch Signaling, Other Interleukin Signaling, TCR Signaling, TGF-beta Signaling, TLR Signaling	NM_012042.3:919
Cul2-mRNA	0.455	0.119	0.222	0.688	1.37	1.17	1.61	0.00505	0.0114	lm.nb	Antigen Presentation, Hypoxia Response	NM_029402.3:2266
Ube2i-mRNA	0.348	0.0919	0.168	0.528	1.27	1.12	1.44	0.00529	0.0118	loglinear	NF-kB Signaling	NM_011665.4:508
Hadhb-mRNA	-0.373	0.1	-0.57	-0.176	0.772	0.674	0.885	0.00589	0.0131	loglinear	Fatty Acid Metabolism	NM_145558.1:200
Acsl4-mRNA	0.413	0.113	0.192	0.635	1.33	1.14	1.55	0.00647	0.0144	lm.nb	Fatty Acid Metabolism, PPAR signaling	NM_207625.2:625
Nfe2l2-mRNA	0.327	0.0901	0.15	0.504	1.25	1.11	1.42	0.0067	0.0148	loglinear	Hypoxia Response	NM_010902.3:1665
Mapk3-mRNA	-0.375	0.103	-0.578	-0.172	0.771	0.67	0.887	0.00673	0.0148	loglinear	MAPK Signaling	NM_011952.2:825
Mapk1-mRNA	0.18	0.0499	0.0827	0.278	1.13	1.06	1.21	0.0068	0.0149	loglinear	MAPK Signaling	NM_011949.3:1210
H2-Ab1-mRNA	0.8	0.224	0.362	1.24	1.74	1.29	2.36	0.00721	0.0157	lm.nb	Antigen Presentation, PD1 Signaling	NM_207105.2:164
Rragc-mRNA	0.457	0.128	0.207	0.708	1.37	1.15	1.63	0.00724	0.0157	lm.nb	mTOR Signaling	NM_017475.2:496
Chuk-mRNA	0.314	0.0879	0.142	0.486	1.24	1.1	1.4	0.00728	0.0157	loglinear	NF-kB Signaling	NM_001162410.1:222
Oat-mRNA	-0.327	0.0927	-0.509	-0.146	0.797	0.703	0.904	0.00772	0.0166	loglinear	Glutamine Metabolism	NM_016978.2:652
Xiap-mRNA	0.285	0.0831	0.122	0.448	1.22	1.09	1.36	0.00896	0.0192	loglinear	Apoptosis, NF-kB Signaling, TNF Signaling	NM_009688.2:1654
Tpp2-mRNA	0.372	0.109	0.159	0.585	1.29	1.12	1.5	0.00899	0.0192	loglinear	Antigen Presentation	NM_009418.2:430
Npepps-mRNA	0.361	0.106	0.152	0.569	1.28	1.11	1.48	0.00954	0.0202	loglinear	Antigen Presentation, Hypoxia Response	NM_008942.2:1808
Entpd1-mRNA	-0.448	0.139	-0.72	-0.176	0.733	0.607	0.885	0.012	0.0253	lm.nb	Myeloid Immune Evasion	NM_001304721.1:676
Acadvl-mRNA	-0.323	0.102	-0.523	-0.124	0.799	0.696	0.918	0.013	0.0273	loglinear	Fatty Acid Metabolism	NM_017366.2:855
Map2k2-mRNA	0.364	0.115	0.14	0.589	1.29	1.1	1.5	0.013	0.0273	loglinear	MAPK Signaling	NM_023138.5:836
Hmgb1-mRNA	-0.371	0.117	-0.601	-0.141	0.773	0.659	0.907	0.0133	0.0277	lm.nb	IL-1 Signaling, TLR Signaling	NM_010439.4:507
Stim1-mRNA	-0.479	0.159	-0.79	-0.167	0.718	0.578	0.891	0.0168	0.0349	lm.nb	BCR Signaling	NM_009287.4:1194
Atp7a-mRNA	0.266	0.0886	0.0919	0.439	1.2	1.07	1.36	0.0171	0.0355	loglinear	Hypoxia Response	NM_001109757.2:1200
Ube2d1-mRNA	0.393	0.133	0.132	0.654	1.31	1.1	1.57	0.0183	0.0377	lm.nb	Antigen Presentation, Hypoxia Response, Senescence & Quiescence, TCR Signaling, TGF-beta Signaling, TLR Signaling	NM_145420.2:380
Crebbp-mRNA	0.343	0.119	0.11	0.575	1.27	1.08	1.49	0.0202	0.0413	lm.nb	Cell Cycle, Epigenetic Modification, Hypoxia Response, JAKSTAT Signaling, Notch Signaling, TGF-beta Signaling	NM_001025432.1:3770
Orc4-mRNA	0.364	0.126	0.116	0.611	1.29	1.08	1.53	0.0205	0.0419	lm.nb	Cell Cycle	NM_001355296.1:272
Aph1a-mRNA	0.327	0.117	0.0981	0.556	1.25	1.07	1.47	0.0232	0.0472	loglinear	Notch Signaling	NM_146104.2:380
Pira1-mRNA	0.306	0.111	0.0886	0.524	1.24	1.06	1.44	0.0248	0.0501	lm.nb	BCR Signaling	NM_001371068.1:880
Tyrobp-mRNA	-0.265	0.0962	-0.454	-0.0766	0.832	0.73	0.948	0.0248	0.0501	loglinear	Cytotoxicity, DAP12 Signaling, NK Activity, NK Receptors	NM_011662.2:130
Usp15-mRNA	0.285	0.104	0.0815	0.489	1.22	1.06	1.4	0.0253	0.0508	loglinear	Epigenetic Modification, TGF-beta Signaling	NM_027604.3:1718
Cbl-mRNA	0.284	0.104	0.0792	0.488	1.22	1.06	1.4	0.0263	0.0525	loglinear	IL-6 Signaling, Other Interleukin Signaling, TGF-beta Signaling	NM_007619.2:998
Il10rb-mRNA	0.236	0.088	0.064	0.409	1.18	1.05	1.33	0.0276	0.055	loglinear	IL-10 Signaling	NM_008349.5:465
Cd48-mRNA	0.264	0.102	0.0631	0.464	1.2	1.04	1.38	0.0328	0.065	loglinear	Cytotoxicity	NM_007649.4:30
Tmed2-mRNA	0.25	0.0996	0.0548	0.445	1.19	1.04	1.36	0.0364	0.0719	loglinear	Notch Signaling	NM_019770.2:119
Dctn6-mRNA	-0.233	0.0995	-0.428	-0.0382	0.851	0.743	0.974	0.0471	0.0927	loglinear	Antigen Presentation	NM_011722.3:276
Kdm3a-mRNA	-0.321	0.138	-0.591	-0.0516	0.8	0.664	0.965	0.0478	0.0937	lm.nb	Epigenetic Modification	NM_001038695.3:1904
Cish-mRNA	3.98	1.68	0.685	7.27	15.7	1.61	154	0.0497	0.0971	Wald	IL-7 Signaling, JAKSTAT Signaling	NM_009895.4:731
Ccnc-mRNA	0.26	0.117	0.0296	0.49	1.2	1.02	1.4	0.0579	0.113	lm.nb	Notch Signaling, TGF-beta Signaling	NM_016746.4:186
Cdc16-mRNA	0.18	0.0829	0.0175	0.343	1.13	1.01	1.27	0.0617	0.12	loglinear	Antigen Presentation, Cell Cycle, Senescence & Quiescence	NM_027276.2:476
Cd72-mRNA	0.49	0.233	0.0329	0.946	1.4	1.02	1.93	0.0688	0.133	lm.nb	B Cell Exhaustion, BCR Signaling	NM_001110320.1:987
Fyn-mRNA	0.349	0.17	0.0155	0.683	1.27	1.01	1.61	0.0744	0.143	lm.nb	BCR Signaling, CTLA4 Signaling, Cytotoxicity, DAP12 Signaling, Other Interleukin Signaling, TCR Signaling	NM_008054.2:1030
Cdh1-mRNA	-3.77	1.84	-7.38	-0.153	0.0735	0.00601	0.9	0.0804	0.154	Wald	T Cell Checkpoint Signaling	NM_009864.2:1610
Ppm1a-mRNA	0.21	0.105	0.00329	0.416	1.16	1	1.33	0.0816	0.156	loglinear	MAPK Signaling, TGF-beta Signaling, mTOR Signaling	NM_008910.3:602
H2-Aa-mRNA	0.436	0.238	-0.0314	0.903	1.35	0.978	1.87	0.105	0.198	lm.nb	Antigen Presentation, PD1 Signaling	NM_010378.2:450
Il2ra-mRNA	2.94	1.58	-0.157	6.03	7.66	0.897	65.4	0.105	0.198	Wald	IL-2 Signaling	NM_008367.2:325
Mbd3-mRNA	-0.157	0.0858	-0.325	0.0115	0.897	0.798	1.01	0.105	0.198	loglinear	Epigenetic Modification	NM_013595.2:420
Cxcl11-mRNA	3.87	2.09	-0.231	7.97	14.6	0.852	250	0.107	0.201	Wald	Chemokine Signaling, TLR Signaling	NM_019494.1:168
Akt3-mRNA	0.265	0.148	-0.0255	0.555	1.2	0.982	1.47	0.112	0.209	lm.nb	PI3K-AKT Pathway	NM_011785.3:772
Hras-mRNA	0.172	0.0972	-0.018	0.363	1.13	0.988	1.29	0.114	0.212	loglinear	MAPK Signaling	NM_001130443.1:240
Ptgr1-mRNA	-0.208	0.117	-0.438	0.0224	0.866	0.738	1.02	0.115	0.213	lm.nb	NK Exhaustion	NM_025968.3:596
Sel1l-mRNA	0.152	0.0867	-0.0176	0.322	1.11	0.988	1.25	0.117	0.216	loglinear	Notch Signaling	NM_011344.2:750
Cd69-mRNA	4.28	2.43	-0.481	9.04	19.4	0.716	526	0.121	0.224	Wald	NK Activity, TCR Signaling	NM_001033122.3:91
Smad4-mRNA	0.256	0.149	-0.0356	0.548	1.19	0.976	1.46	0.124	0.227	lm.nb	Epigenetic Modification, TGF-beta Signaling	NM_008540.2:852
Igkc-mRNA	0.645	0.382	-0.103	1.39	1.56	0.931	2.63	0.129	0.236	lm.nb	BCR Signaling	ENSMUST00000103410.1:118
Dtx4-mRNA	0.233	0.143	-0.0463	0.513	1.18	0.968	1.43	0.141	0.256	lm.nb	Notch Signaling	NM_172442.3:2362
Rheb-mRNA	-0.169	0.104	-0.373	0.0354	0.889	0.772	1.02	0.144	0.261	lm.nb	PI3K-AKT Pathway, Senescence & Quiescence, mTOR Signaling	NM_053075.3:416
Pik3ca-mRNA	0.165	0.104	-0.0391	0.369	1.12	0.973	1.29	0.152	0.274	loglinear	DAP12 Signaling, PI3K-AKT Pathway	NM_008839.1:1255
Drap1-mRNA	0.153	0.0978	-0.0389	0.344	1.11	0.973	1.27	0.157	0.283	lm.nb	TGF-beta Signaling	NM_024176.1:384
Tbl1xr1-mRNA	-0.17	0.114	-0.394	0.0538	0.889	0.761	1.04	0.175	0.314	loglinear	Epigenetic Modification, Notch Signaling	NM_030732.3:1704
H2-Eb1-mRNA	0.383	0.266	-0.139	0.904	1.3	0.908	1.87	0.188	0.336	lm.nb	Antigen Presentation, PD1 Signaling	NM_010382.2:744
Pik3cb-mRNA	-0.172	0.12	-0.407	0.0635	0.888	0.754	1.04	0.19	0.339	lm.nb	DAP12 Signaling, PI3K-AKT Pathway	NM_029094.3:1970
Sell-mRNA	2.25	1.63	-0.947	5.45	4.76	0.519	43.7	0.21	0.373	Wald	Myeloid Immune Evasion	NM_001164059.1:664
Gnas-mRNA	0.146	0.108	-0.0663	0.359	1.11	0.955	1.28	0.214	0.379	lm.nb	Epigenetic Modification	NM_010309.3:2592
Ppp2r5c-mRNA	-0.188	0.147	-0.475	0.0995	0.878	0.72	1.07	0.236	0.416	lm.nb	CTLA4 Signaling, PI3K-AKT Pathway	NM_001135001.1:1400
Cd28-mRNA	-1.88	1.48	-4.78	1.01	0.271	0.0364	2.02	0.243	0.427	Wald	T Cell Checkpoint Signaling, TCR Signaling	NM_007642.4:526
Smc3-mRNA	-0.167	0.135	-0.431	0.0979	0.891	0.742	1.07	0.252	0.44	lm.nb	Cell Cycle	NM_007790.3:1885
Il12a-mRNA	5.32	4.35	-3.22	13.9	39.8	0.107	14800	0.262	0.455	Wald	IL-10 Signaling, NK Activity, TLR Signaling	NM_008351.1:355
Prkaa1-mRNA	0.125	0.104	-0.0785	0.329	1.09	0.947	1.26	0.263	0.455	lm.nb	PI3K-AKT Pathway, mTOR Signaling	NM_001013367.3:1860
Irak4-mRNA	-0.141	0.117	-0.369	0.0882	0.907	0.774	1.06	0.263	0.455	lm.nb	IL-1 Signaling, MAPK Signaling, NF-kB Signaling, TLR Signaling	NM_029926.5:250
Il11ra1/2-mRNA	-0.245	0.205	-0.647	0.156	0.844	0.639	1.11	0.265	0.457	lm.nb	IL-6 Signaling	NM_010549.3:731
Hdc-mRNA	5.76	4.95	-3.93	15.5	54.4	0.0657	45000	0.282	0.484	Wald		NM_008230.4:745
Cd180-mRNA	0.172	0.151	-0.124	0.467	1.13	0.918	1.38	0.287	0.492	lm.nb	TLR Signaling	NM_008533.2:860
Ccr7-mRNA	2.04	1.79	-1.46	5.54	4.11	0.364	46.5	0.291	0.496	Wald	Chemokine Signaling	NM_007719.2:755
Irf8-mRNA	-0.161	0.146	-0.447	0.125	0.894	0.734	1.09	0.302	0.514	lm.nb	Type I Interferon, Type II Interferon	NM_008320.4:603
Havcr2-mRNA	-3.03	2.76	-8.44	2.38	0.122	0.00288	5.19	0.308	0.522	Wald	IL-2 Signaling, NK Activity, NK Exhaustion, T Cell Checkpoint Signaling, T Cell Exhaustion	NM_134250.2:134
Itgb8-mRNA	2.91	2.66	-2.3	8.12	7.5	0.203	278	0.31	0.524	Wald	PI3K-AKT Pathway	NM_177290.3:2405
Ms4a1-mRNA	0.448	0.422	-0.379	1.28	1.36	0.769	2.42	0.319	0.537	lm.nb	B Cell Exhaustion, B Cell Memory	NM_007641.5:166
Socs2-mRNA	2.8	2.68	-2.44	8.04	6.97	0.184	264	0.33	0.553	Wald	Anergy, IL-7 Signaling, JAKSTAT Signaling	NM_001168655.1:626
H2-DMa-mRNA	-0.236	0.234	-0.693	0.222	0.849	0.618	1.17	0.343	0.572	lm.nb	Antigen Presentation, PD1 Signaling	NM_010386.3:530
Tusc2-mRNA	-0.119	0.12	-0.353	0.116	0.921	0.783	1.08	0.349	0.582	lm.nb	NK Activity	NM_019742.4:554
Itgb3-mRNA	-1.65	1.69	-4.96	1.65	0.318	0.0321	3.15	0.36	0.595	Wald	PI3K-AKT Pathway	NM_016780.2:534
Sema4d-mRNA	-0.264	0.272	-0.797	0.269	0.833	0.576	1.2	0.36	0.595	lm.nb	NK Receptors	NM_013660.3:1040
Tnfsf4-mRNA	2.11	2.17	-2.14	6.37	4.33	0.227	82.6	0.362	0.597	Wald	T Cell Checkpoint Signaling	NM_009452.2:346
Ppp3r1-mRNA	0.113	0.121	-0.124	0.351	1.08	0.918	1.28	0.377	0.619	lm.nb	BCR Signaling, MAPK Signaling, Senescence & Quiescence, TCR Signaling	NM_024459.2:335
Fas-mRNA	3.04	3.25	-3.34	9.42	8.24	0.0989	686	0.381	0.624	Wald	Apoptosis, Cytotoxicity, TNF Signaling	NM_007987.2:95
Il10-mRNA	3.01	3.27	-3.4	9.42	8.04	0.0944	685	0.389	0.634	Wald	IL-10 Signaling, NK Exhaustion	NM_010548.2:250
Ahr-mRNA	2.37	2.62	-2.76	7.5	5.17	0.148	181	0.395	0.643	Wald	Myeloid Immune Evasion, T Cell Exhaustion	NM_013464.4:1327
B4galt1-mRNA	0.0871	0.0996	-0.108	0.282	1.06	0.928	1.22	0.408	0.661	loglinear	Notch Signaling	NM_022305.4:1788
Hipk1-mRNA	0.0751	0.0872	-0.0957	0.246	1.05	0.936	1.19	0.414	0.669	loglinear	Senescence & Quiescence	NM_010432.2:1184
Ctbp2-mRNA	0.105	0.123	-0.136	0.346	1.08	0.91	1.27	0.418	0.674	lm.nb	Notch Signaling	NM_001170744.1:2243
H2-Ob-mRNA	-0.283	0.333	-0.936	0.369	0.822	0.523	1.29	0.42	0.674	lm.nb	Antigen Presentation, PD1 Signaling	NM_010389.3:198
Cdkn2c-mRNA	-2.2	2.62	-7.32	2.93	0.218	0.00624	7.61	0.428	0.686	Wald	Cell Cycle, Senescence & Quiescence	NM_007671.2:265
H2-DMb1-mRNA	-0.132	0.158	-0.442	0.179	0.913	0.736	1.13	0.431	0.687	lm.nb	Antigen Presentation, PD1 Signaling	NM_010387.3:392
Pik3r1-mRNA	-0.078	0.0973	-0.269	0.113	0.947	0.83	1.08	0.446	0.709	loglinear	DAP12 Signaling, PI3K-AKT Pathway	NM_001024955.2:1190
Mcm7-mRNA	-1.44	1.84	-5.05	2.17	0.368	0.0301	4.5	0.459	0.728	Wald	Cell Cycle	NM_008568.2:260
Bcl2l1-mRNA	0.0837	0.11	-0.132	0.299	1.06	0.913	1.23	0.468	0.739	loglinear	Apoptosis, PI3K-AKT Pathway	NM_009743.4:200
Csf1r-mRNA	-0.0742	0.101	-0.271	0.123	0.95	0.829	1.09	0.482	0.758	loglinear	MAPK Signaling	NM_001037859.2:1892
Cxcl9-mRNA	1.38	1.94	-2.43	5.19	2.6	0.185	36.5	0.501	0.787	Wald	Chemokine Signaling, TLR Signaling	NM_008599.4:112
Klrk1-mRNA	1.58	2.33	-2.98	6.15	3	0.127	70.9	0.518	0.808	Wald	Cytotoxicity, DAP12 Signaling, NK Activity, NK Exhaustion	NM_001083322.1:144
Plcg2-mRNA	-0.0746	0.11	-0.291	0.142	0.95	0.817	1.1	0.519	0.808	loglinear	BCR Signaling, Cytotoxicity, DAP12 Signaling, Hypoxia Response, NF-kB Signaling, TCR Signaling, TLR Signaling	NM_172285.1:978
Gsk3b-mRNA	-0.0756	0.113	-0.297	0.146	0.949	0.814	1.11	0.523	0.813	loglinear	BCR Signaling, Cell Cycle, Epigenetic Modification, PI3K-AKT Pathway, TCR Signaling, mTOR Signaling	NM_019827.3:2215
Lamp1-mRNA	0.0863	0.132	-0.173	0.345	1.06	0.887	1.27	0.532	0.824	lm.nb	NK Activity, NK Exhaustion	NM_010684.2:1248
Atf4-mRNA	-0.0582	0.0896	-0.234	0.117	0.96	0.85	1.08	0.534	0.825	loglinear	AP-1 Signaling, MAPK Signaling, PI3K-AKT Pathway, TNF Signaling	NM_009716.2:812
Ighm-mRNA	0.224	0.348	-0.457	0.905	1.17	0.728	1.87	0.537	0.827	lm.nb	BCR Signaling	ENSMUST00000103426.1:839
Casp9-mRNA	-1.19	1.9	-4.92	2.53	0.437	0.0331	5.78	0.55	0.843	Wald	Apoptosis, PI3K-AKT Pathway	NM_015733.5:842
Yy1-mRNA	0.0667	0.107	-0.144	0.277	1.05	0.905	1.21	0.552	0.843	loglinear	Epigenetic Modification, T Cell Exhaustion	NM_009537.3:760
Adora2a-mRNA	3.79	6.07	-8.12	15.7	13.8	0.00361	53000	0.553	0.843	Wald	Myeloid Immune Evasion, T Cell Checkpoint Signaling	NM_009630.3:920
Cd276-mRNA	-1.39	2.35	-5.99	3.22	0.383	0.0157	9.34	0.574	0.873	Wald	T Cell Checkpoint Signaling	NM_133983.4:740
Ldha-mRNA	0.0307	0.0541	-0.0753	0.137	1.02	0.949	1.1	0.586	0.889	loglinear	Anergy, Glycolysis and Glucose Import, Hypoxia Response	NM_010699.1:255
Nr4a1-mRNA	-1.27	2.42	-6	3.46	0.415	0.0156	11	0.615	0.927	Wald	MAPK Signaling, PI3K-AKT Pathway	NM_010444.1:1315
Hdac9-mRNA	2.04	3.88	-5.57	9.65	4.12	0.0211	804	0.615	0.927	Wald	Epigenetic Modification, Notch Signaling	NM_024124.2:1520
Vcam1-mRNA	4.43	9.17	-13.6	22.4	21.5	8.31e-05	5570000	0.644	0.966	Wald	NF-kB Signaling, Other Interleukin Signaling, TNF Signaling, Type II Interferon	NM_011693.2:1440
Ptpn7-mRNA	0.0781	0.164	-0.243	0.399	1.06	0.845	1.32	0.646	0.966	lm.nb	IL-1 Signaling, MAPK Signaling	NM_177081.4:1092
Trpm7-mRNA	0.0399	0.084	-0.125	0.205	1.03	0.917	1.15	0.648	0.966	loglinear	Senescence & Quiescence	NM_021450.2:3845
Nfil3-mRNA	1.22	2.57	-3.81	6.25	2.33	0.0714	76	0.649	0.966	Wald	Other Interleukin Signaling, T Cell Exhaustion	NM_017373.3:1299
Ptpn22-mRNA	-1.21	2.58	-6.27	3.85	0.432	0.0129	14.4	0.653	0.969	Wald	NK Activity, TCR Signaling	NM_008979.1:1203
Klrd1-mRNA	-1.13	2.43	-5.89	3.64	0.458	0.0168	12.5	0.657	0.972	Wald	Cytotoxicity, DAP12 Signaling, NK Exhaustion, NK Receptors	NM_010654.2:434
Inppl1-mRNA	-0.0471	0.106	-0.255	0.16	0.968	0.838	1.12	0.668	0.985	lm.nb	BCR Signaling, IL-2 Signaling, Other Interleukin Signaling	NM_010567.2:2600
Itch-mRNA	0.0326	0.0739	-0.112	0.177	1.02	0.925	1.13	0.671	0.986	loglinear	Notch Signaling, TNF Signaling	NM_008395.2:575
Tle4-mRNA	0.0586	0.138	-0.211	0.328	1.04	0.864	1.26	0.681	0.998	lm.nb	Anergy, Notch Signaling	NM_011600.3:2008
Sos2-mRNA	-0.0299	0.0709	-0.169	0.109	0.98	0.89	1.08	0.685	1	loglinear	BCR Signaling, Cytotoxicity, IL-2 Signaling, JAKSTAT Signaling, MAPK Signaling, PI3K-AKT Pathway, TCR Signaling, mTOR Signaling	NM_001135559.1:1180
Rras-mRNA	0.0477	0.116	-0.179	0.274	1.03	0.883	1.21	0.691	1	loglinear	MAPK Signaling, Senescence & Quiescence	NM_009101.2:282
Cd79b-mRNA	-0.153	0.373	-0.884	0.577	0.899	0.542	1.49	0.692	1	lm.nb	BCR Signaling	NM_008339.2:330
Mif-mRNA	0.0777	0.192	-0.298	0.453	1.06	0.814	1.37	0.696	1	lm.nb	Other Interleukin Signaling	NM_010798.3:116
Pctp-mRNA	-1.59	3.98	-9.39	6.21	0.332	0.00149	73.9	0.701	1	Wald	Fatty Acid Metabolism	NM_008796.3:197
Mmp9-mRNA	1.02	2.59	-4.06	6.1	2.03	0.06	68.4	0.706	1	Wald	TNF Signaling	NM_013599.2:1570
Pdhb-mRNA	0.0422	0.115	-0.184	0.268	1.03	0.88	1.2	0.724	1	loglinear	Glycolysis and Glucose Import, Hypoxia Response, RAR Signaling	NM_024221.3:845
Nt5e-mRNA	-0.59	1.64	-3.81	2.63	0.664	0.0715	6.17	0.73	1	Wald	Myeloid Immune Evasion	NM_011851.3:1600
Slc2a6-mRNA	2.17	6.17	-9.92	14.3	4.51	0.00103	19600	0.735	1	Wald	Glycolysis and Glucose Import	NM_172659.2:1410
Il16-mRNA	-0.976	2.98	-6.81	4.86	0.509	0.00893	29	0.753	1	Wald	Other Interleukin Signaling	NM_010551.3:3095
Zbtb16-mRNA	-0.862	2.67	-6.09	4.37	0.55	0.0147	20.6	0.756	1	Wald	Antigen Presentation	NM_001033324.3:388
Lamtor3-mRNA	0.0272	0.0851	-0.14	0.194	1.02	0.908	1.14	0.757	1	loglinear	MAPK Signaling, mTOR Signaling	NM_019920.2:300
Dcn-mRNA	0.731	2.29	-3.76	5.22	1.66	0.0739	37.3	0.759	1	Wald	TGF-beta Signaling	NM_007833.4:230
Klf2-mRNA	-0.751	2.41	-5.47	3.96	0.594	0.0226	15.6	0.764	1	Wald	Senescence & Quiescence	NM_008452.2:105
Itpr1-mRNA	1.76	5.87	-9.75	13.3	3.38	0.00116	9890	0.773	1	Wald	BCR Signaling, Senescence & Quiescence	NM_010585.2:660
Rbl2-mRNA	-0.895	3.08	-6.93	5.14	0.538	0.00817	35.4	0.78	1	Wald	Cell Cycle, PI3K-AKT Pathway, Senescence & Quiescence	NM_011250.4:1054
Lif-mRNA	1.04	3.66	-6.13	8.22	2.06	0.0142	298	0.784	1	Wald	Epigenetic Modification, IL-10 Signaling, IL-6 Signaling, JAKSTAT Signaling, Other Interleukin Signaling, TNF Signaling	NM_008501.2:400
Cpa3-mRNA	0.576	2.16	-3.66	4.81	1.49	0.079	28.1	0.798	1	Wald	Myeloid Immune Evasion	NM_007753.2:101
Vdac1-mRNA	-0.0258	0.1	-0.222	0.17	0.982	0.857	1.13	0.803	1	loglinear	Senescence & Quiescence	NM_011694.4:562
Ppt1-mRNA	-0.0248	0.096	-0.213	0.163	0.983	0.863	1.12	0.803	1	loglinear	Fatty Acid Metabolism	NM_008917.3:826
Ifng-mRNA	0.675	2.66	-4.54	5.89	1.6	0.043	59.2	0.807	1	Wald	Hypoxia Response, NK Exhaustion, TGF-beta Signaling, Type II Interferon	NM_008337.3:402
Card11-mRNA	-0.621	2.53	-5.57	4.33	0.65	0.021	20.1	0.813	1	Wald	BCR Signaling, NF-kB Signaling, TCR Signaling	NM_175362.2:545
Rora-mRNA	-1.4	5.87	-12.9	10.1	0.38	0.00013	1110	0.819	1	Wald	Hypoxia Response, Other Interleukin Signaling	NM_013646.1:1045
Dusp1-mRNA	-0.0405	0.172	-0.378	0.297	0.972	0.769	1.23	0.82	1	lm.nb	MAPK Signaling	NM_013642.3:212
Arg1-mRNA	0.0437	0.186	-0.322	0.409	1.03	0.8	1.33	0.82	1	lm.nb	Myeloid Immune Evasion	NM_007482.3:626
Plcg1-mRNA	-0.524	2.25	-4.94	3.89	0.696	0.0326	14.8	0.823	1	Wald	Cytotoxicity, DAP12 Signaling, Hypoxia Response, NF-kB Signaling, TCR Signaling	NM_021280.3:3866
Trim36-mRNA	0.948	4.09	-7.06	8.96	1.93	0.00749	497	0.823	1	Wald	Antigen Presentation	NM_001170855.1:1628
Scp2-mRNA	-0.963	4.15	-9.11	7.18	0.513	0.00181	145	0.823	1	Wald	PPAR signaling	NM_011327.4:410
Lair1-mRNA	-1.98	9.17	-20	16	0.253	9.83e-07	65300	0.835	1	Wald	B Cell Exhaustion, NK Receptors	NM_001113474.1:793
Trim29-mRNA	-0.855	4.14	-8.97	7.26	0.553	0.002	153	0.842	1	Wald	Type II Interferon	NM_023655.2:767
Got2-mRNA	-0.478	2.35	-5.09	4.13	0.718	0.0294	17.5	0.845	1	Wald	Glutamine Metabolism	NM_010325.2:134
Cd22-mRNA	-0.711	3.52	-7.62	6.2	0.611	0.00509	73.3	0.846	1	Wald	B Cell Exhaustion, BCR Signaling, NK Receptors	NM_001043317.2:865
Cd200r1-mRNA	0.0204	0.103	-0.181	0.222	1.01	0.882	1.17	0.848	1	lm.nb	T Cell Checkpoint Signaling	NM_021325.3:1090
Blk-mRNA	-0.268	1.35	-2.91	2.38	0.83	0.133	5.2	0.848	1	Wald	BCR Signaling	NM_007549.2:810
H2-DMb2-mRNA	-0.366	1.9	-4.1	3.37	0.776	0.0584	10.3	0.853	1	Wald	Antigen Presentation, PD1 Signaling	NM_010388.4:195
Lpl-mRNA	0.0213	0.113	-0.201	0.244	1.01	0.87	1.18	0.856	1	lm.nb	PPAR signaling	NM_008509.2:802
Cd244a-mRNA	-0.678	3.6	-7.73	6.37	0.625	0.00471	82.9	0.856	1	Wald	Cytotoxicity, NK Activity, NK Exhaustion, NK Receptors, T Cell Exhaustion	NM_018729.2:262
Nfatc1-mRNA	-0.717	3.88	-8.33	6.89	0.608	0.00311	119	0.859	1	Wald	BCR Signaling, MAPK Signaling, Senescence & Quiescence, TCR Signaling	NM_016791.4:1570
Siglec1-mRNA	1.05	5.69	-10.1	12.2	2.06	0.000905	4710	0.859	1	Wald	NK Receptors	NM_011426.3:4550
Pdcd1lg2-mRNA	0.445	2.47	-4.4	5.29	1.36	0.0474	39.1	0.862	1	Wald	B Cell Memory, PD1 Signaling, T Cell Checkpoint Signaling	NM_021396.2:875
Cd68-mRNA	-0.0149	0.0853	-0.182	0.152	0.99	0.881	1.11	0.865	1	loglinear	Myeloid Immune Evasion	NM_001291058.1:780
Nfat5-mRNA	1.21	6.92	-12.4	14.8	2.31	0.00019	28100	0.866	1	Wald	TCR Signaling	NM_133957.3:1568
Pias2-mRNA	0.517	3.01	-5.37	6.41	1.43	0.0241	84.9	0.868	1	Wald	JAKSTAT Signaling	NM_001164167.1:480
Ptprs-mRNA	-0.863	5.1	-10.9	9.13	0.55	0.000539	560	0.87	1	Wald	Anergy	NM_011218.2:4675
S1pr1-mRNA	-1.01	6.06	-12.9	10.9	0.497	0.000133	1860	0.872	1	Wald	Other Interleukin Signaling	NM_007901.4:850
Cd5-mRNA	-0.287	1.73	-3.68	3.11	0.82	0.0779	8.63	0.873	1	Wald	BCR Signaling	NM_007650.3:1395
Fzd7-mRNA	-1.5	9.17	-19.5	16.5	0.354	1.38e-06	90900	0.875	1	Wald	mTOR Signaling	NM_008057.3:1084
Slc8a1-mRNA	0.0212	0.132	-0.238	0.28	1.01	0.848	1.21	0.877	1	loglinear	Hypoxia Response	NM_011406.3:120
Ulbp1-mRNA	0.759	4.98	-9	10.5	1.69	0.00196	1460	0.883	1	Wald	Cytotoxicity, NK Activity	NM_029975.2:595
Cacnb4-mRNA	-0.352	2.35	-4.97	4.26	0.783	0.032	19.2	0.885	1	Wald	MAPK Signaling	NM_146123.3:914
E2f2-mRNA	-0.454	3.19	-6.71	5.8	0.73	0.00955	55.8	0.891	1	Wald	Cell Cycle, Senescence & Quiescence	NM_177733.7:1346
Itgax-mRNA	-0.0225	0.159	-0.334	0.289	0.985	0.793	1.22	0.891	1	lm.nb	B Cell Exhaustion, Other Interleukin Signaling	NM_021334.2:327
Sesn2-mRNA	-0.701	4.98	-10.5	9.06	0.615	0.000712	532	0.892	1	Wald	Senescence & Quiescence, mTOR Signaling	NM_144907.1:1416
Rasgrp3-mRNA	-0.881	6.33	-13.3	11.5	0.543	9.96e-05	2960	0.893	1	Wald	BCR Signaling, MAPK Signaling	NM_001166493.1:940
Fcrlb-mRNA	0.949	6.83	-12.4	14.3	1.93	0.000181	20600	0.893	1	Wald	B Cell Exhaustion, BCR Signaling	NM_001029984.2:266
Pbx3-mRNA	-0.579	4.16	-8.74	7.58	0.67	0.00234	191	0.893	1	Wald	T Cell Exhaustion	NM_016768.1:706
Il21r-mRNA	0.665	4.79	-8.72	10.1	1.59	0.00237	1060	0.893	1	Wald	IL-2 Signaling, NK Activity	NM_021887.1:619
Dgka-mRNA	-0.367	2.66	-5.57	4.84	0.775	0.021	28.7	0.894	1	Wald	Anergy, T Cell Exhaustion	NM_016811.2:536
Gadd45a-mRNA	0.741	5.46	-9.95	11.4	1.67	0.00101	2770	0.896	1	Wald	Cell Cycle, MAPK Signaling, NF-kB Signaling, Senescence & Quiescence	NM_007836.1:184
Ppp3cc-mRNA	0.768	5.7	-10.4	11.9	1.7	0.000741	3910	0.897	1	Wald	BCR Signaling, MAPK Signaling, Senescence & Quiescence, TCR Signaling	NM_008915.2:1020
Mapk8-mRNA	0.482	3.62	-6.61	7.58	1.4	0.0102	191	0.898	1	Wald	AP-1 Signaling, MAPK Signaling	NM_016700.3:970
Prdm1-mRNA	1.19	9.17	-16.8	19.2	2.28	8.88e-06	587000	0.9	1	Wald	NK Activity	NM_007548.3:1440
Cdkn1c-mRNA	-0.326	2.53	-5.28	4.62	0.798	0.0258	24.7	0.901	1	Wald	Cell Cycle	NM_009876.4:690
Sesn3-mRNA	0.439	3.48	-6.38	7.26	1.36	0.012	153	0.903	1	Wald	Senescence & Quiescence	NM_030261.4:1330
Mras-mRNA	-0.568	4.58	-9.55	8.42	0.675	0.00133	342	0.905	1	Wald	MAPK Signaling, Senescence & Quiescence	NM_008624.3:842
Zfp36l2-mRNA	-1.08	8.72	-18.2	16	0.474	3.4e-06	66200	0.905	1	Wald	Senescence & Quiescence	NM_001001806.2:524
Cxcr6-mRNA	0.378	3.15	-5.79	6.55	1.3	0.018	93.6	0.908	1	Wald	Chemokine Signaling	NM_030712.4:650
Il1r1-mRNA	0.345	2.9	-5.33	6.02	1.27	0.0248	65	0.908	1	Wald	IL-1 Signaling, IL-10 Signaling, NF-kB Signaling	NM_001123382.1:820
Acsl3-mRNA	-0.569	4.83	-10	8.9	0.674	0.000949	479	0.91	1	Wald	Fatty Acid Metabolism, PPAR signaling	NM_001136222.1:490
Il6st-mRNA	-1.07	9.17	-19	16.9	0.475	1.85e-06	122000	0.91	1	Wald	IL-6 Signaling	NM_010560.2:2325
Pecam1-mRNA	0.207	1.79	-3.31	3.72	1.15	0.101	13.2	0.911	1	Wald	T Cell Checkpoint Signaling	NM_008816.2:1100
Tgfb2-mRNA	0.882	7.88	-14.6	16.3	1.84	4.11e-05	82600	0.914	1	Wald	Senescence & Quiescence, TGF-beta Signaling	NM_009367.1:1685
Tpsb2-mRNA	0.347	3.16	-5.84	6.53	1.27	0.0175	92.6	0.915	1	Wald		NM_010781.3:502
Ldhal6b-mRNA	0.336	3.19	-5.92	6.59	1.26	0.0165	96.3	0.919	1	Wald	Glycolysis and Glucose Import, Hypoxia Response	NM_175349.2:560
Slc7a5-mRNA	0.462	4.54	-8.43	9.35	1.38	0.0029	655	0.922	1	Wald	Anergy, mTOR Signaling	NM_011404.3:780
Gys2-mRNA	0.224	2.22	-4.14	4.58	1.17	0.0569	24	0.923	1	Wald	PI3K-AKT Pathway	NM_145572.2:1830
Ppm1f-mRNA	-0.327	3.26	-6.72	6.06	0.797	0.00951	66.9	0.923	1	Wald	Epigenetic Modification	NM_176833.4:747
Dvl1-mRNA	0.45	4.65	-8.66	9.56	1.37	0.00247	754	0.926	1	Wald	Notch Signaling, mTOR Signaling	NM_010091.3:1530
Slc2a12-mRNA	0.146	1.62	-3.02	3.32	1.11	0.123	9.96	0.93	1	Wald	Glycolysis and Glucose Import	NM_178934.4:982
Lef1-mRNA	0.203	2.42	-4.54	4.95	1.15	0.0429	30.9	0.935	1	Wald	Epigenetic Modification	NM_001276402.1:1957
Dapp1-mRNA	-0.493	5.98	-12.2	11.2	0.71	0.000211	2390	0.937	1	Wald	BCR Signaling	NM_011932.3:737
Trgv5-mRNA	0.304	3.7	-6.96	7.56	1.23	0.00805	189	0.937	1	Wald	TCR Signaling	Tcr_050.1:75
Itpr2-mRNA	0.212	2.58	-4.85	5.27	1.16	0.0346	38.7	0.937	1	Wald	BCR Signaling, Senescence & Quiescence	NM_010586.1:4365
Nbea-mRNA	0.18	2.3	-4.33	4.69	1.13	0.0496	25.9	0.94	1	Wald	Notch Signaling	NM_030595.1:2236
Fbxw4-mRNA	0.264	3.43	-6.46	6.98	1.2	0.0114	127	0.941	1	Wald	Antigen Presentation	NM_013907.2:720
Cdc25a-mRNA	0.417	5.61	-10.6	11.4	1.33	0.000652	2730	0.943	1	Wald	Cell Cycle, Senescence & Quiescence	NM_007658.3:855
Alox5-mRNA	0.143	1.98	-3.73	4.01	1.1	0.0755	16.2	0.944	1	Wald	IL-1 Signaling, Other Interleukin Signaling	NM_009662.2:1975
Siglecf-mRNA	-0.161	2.32	-4.7	4.38	0.895	0.0384	20.8	0.947	1	Wald	Myeloid Immune Evasion	NM_145581.1:355
Ppp2r1b-mRNA	0.547	7.97	-15.1	16.2	1.46	2.88e-05	74100	0.947	1	Wald	CTLA4 Signaling, Glycolysis and Glucose Import, PI3K-AKT Pathway	NM_028614.3:116
Ppp2r5e-mRNA	-0.374	5.45	-11.1	10.3	0.772	0.000467	1270	0.947	1	Wald	CTLA4 Signaling, PI3K-AKT Pathway	NM_012024.2:4010
Dusp9-mRNA	0.344	5.04	-9.53	10.2	1.27	0.00135	1190	0.947	1	Wald	MAPK Signaling	NM_029352.3:1212
Klrc1-mRNA	0.185	2.72	-5.14	5.51	1.14	0.0284	45.5	0.948	1	Wald	Cytotoxicity, NK Exhaustion, NK Receptors	NM_001136068.1:68
Klrg1-mRNA	-0.123	1.83	-3.71	3.46	0.918	0.0764	11	0.948	1	Wald	NK Receptors, T Cell Exhaustion	NM_016970.1:473
Cd101-mRNA	-0.226	3.47	-7.02	6.57	0.855	0.00772	94.8	0.95	1	Wald	TCR Signaling	NM_001167906.1:1920
Cdyl-mRNA	0.574	9.17	-17.4	18.5	1.49	5.8e-06	382000	0.952	1	Wald	Epigenetic Modification	NM_001123386.1:1232
Rara-mRNA	0.451	7.29	-13.8	14.7	1.37	6.85e-05	27300	0.952	1	Wald	RAR Signaling	NM_001177302.1:948
Ccnt2-mRNA	0.419	6.88	-13.1	13.9	1.34	0.000117	15300	0.953	1	Wald	TGF-beta Signaling	NM_028399.1:1184
Klrb1a-mRNA	-0.238	4.02	-8.12	7.64	0.848	0.0036	200	0.954	1	Wald	NK Receptors	NM_001159902.1:740
Iglc1-mRNA	0.186	3.15	-5.99	6.36	1.14	0.0158	82.2	0.955	1	Wald	BCR Signaling	ENSMUST00000200568.1:318
Vav3-mRNA	-0.534	9.05	-18.3	17.2	0.691	3.16e-06	151000	0.955	1	Wald	BCR Signaling, DAP12 Signaling, TCR Signaling	NM_146139.2:330
Cd19-mRNA	0.114	1.93	-3.67	3.89	1.08	0.0787	14.9	0.955	1	Wald	BCR Signaling	NM_009844.2:1118
Spib-mRNA	0.108	1.86	-3.54	3.75	1.08	0.0861	13.5	0.955	1	Wald		NM_019866.1:54
Sfn-mRNA	-0.399	6.88	-13.9	13.1	0.759	6.65e-05	8650	0.955	1	Wald	Cell Cycle	NM_018754.2:447
Anapc4-mRNA	0.516	9.17	-17.5	18.5	1.43	5.57e-06	367000	0.957	1	Wald	Cell Cycle, Senescence & Quiescence	NM_024213.2:942
Ehhadh-mRNA	-0.267	5	-10.1	9.53	0.831	0.000933	740	0.959	1	Wald	Fatty Acid Metabolism, PPAR signaling	NM_023737.3:856
Tyk2-mRNA	0.478	9.17	-17.5	18.5	1.39	5.41e-06	359000	0.96	1	Wald	IL-10 Signaling, IL-6 Signaling, JAKSTAT Signaling, Other Interleukin Signaling, Type I Interferon	NM_001205312.1:1532
Btrc-mRNA	-0.156	3	-6.03	5.71	0.897	0.0153	52.5	0.96	1	Wald	Antigen Presentation, BCR Signaling, IL-1 Signaling, Other Interleukin Signaling, Senescence & Quiescence, TCR Signaling, TLR Signaling	NM_009771.3:863
Pbx1-mRNA	-0.321	6.23	-12.5	11.9	0.8	0.000169	3790	0.96	1	Wald	Notch Signaling	NM_008783.2:951
Glud1-mRNA	0.00435	0.085	-0.162	0.171	1	0.894	1.13	0.96	1	loglinear	Glutamine Metabolism	NM_008133.4:1495
Adh1-mRNA	0.415	8.51	-16.3	17.1	1.33	1.26e-05	141000	0.962	1	Wald	Fatty Acid Metabolism, Glycolysis and Glucose Import	NM_007409.3:320
Ticam1-mRNA	0.446	9.17	-17.5	18.4	1.36	5.31e-06	349000	0.963	1	Wald	NF-kB Signaling, NK Activity, TLR Signaling	NM_174989.4:2159
Ltbp1-mRNA	-0.198	4.11	-8.26	7.87	0.872	0.00326	233	0.963	1	Wald	TGF-beta Signaling	NM_019919.2:5280
Ceacam1-mRNA	-0.441	9.17	-18.4	17.5	0.737	2.87e-06	189000	0.963	1	Wald	NK Receptors	NM_001039185.1:294
Chrdl1-mRNA	0.112	2.37	-4.53	4.75	1.08	0.0434	26.9	0.963	1	Wald	TGF-beta Signaling	NM_001114385.1:1218
Foxo1-mRNA	-0.419	9.17	-18.4	17.6	0.748	2.91e-06	193000	0.965	1	Wald	Other Interleukin Signaling, Senescence & Quiescence	NM_019739.3:1361
Aifm1-mRNA	-0.414	9.17	-18.4	17.6	0.751	2.92e-06	193000	0.965	1	Wald	Apoptosis	NM_012019.2:1500
Ppp2r5b-mRNA	0.359	9.17	-17.6	18.3	1.28	5e-06	329000	0.97	1	Wald	CTLA4 Signaling, PI3K-AKT Pathway	NM_198168.3:1112
Il5-mRNA	-0.177	4.61	-9.21	8.86	0.884	0.00169	464	0.97	1	Wald	IL-2 Signaling	NM_010558.1:177
E2f1-mRNA	-0.123	3.42	-6.82	6.58	0.918	0.00884	95.4	0.972	1	Wald	Cell Cycle, Hypoxia Response, Notch Signaling, Senescence & Quiescence	NM_007891.4:926
Prl-mRNA	0.0849	2.38	-4.58	4.75	1.06	0.0419	26.9	0.973	1	Wald	JAKSTAT Signaling, PI3K-AKT Pathway	NM_011164.1:115
Trdv4-mRNA	0.19	5.35	-10.3	10.7	1.14	0.000791	1650	0.973	1	Wald	TCR Signaling	Tcr_298.1:105
Gata6-mRNA	0.0996	2.97	-5.72	5.92	1.07	0.0189	60.7	0.974	1	Wald	Hypoxia Response	NM_010258.3:2065
Creb3l2-mRNA	-0.11	3.28	-6.54	6.32	0.927	0.0107	80.2	0.974	1	Wald	PI3K-AKT Pathway, TNF Signaling	NM_178661.4:848
Fadd-mRNA	0.191	5.93	-11.4	11.8	1.14	0.000361	3610	0.975	1	Wald	Apoptosis, TLR Signaling, TNF Signaling	NM_010175.6:337
Pycr2-mRNA	-0.273	9.17	-18.2	17.7	0.828	3.22e-06	213000	0.977	1	Wald	Glutamine Metabolism	NM_133705.2:284
Atm-mRNA	0.167	5.64	-10.9	11.2	1.12	0.000525	2400	0.977	1	Wald	Cell Cycle, Epigenetic Modification, NF-kB Signaling, Senescence & Quiescence	NM_007499.2:5543
Hcst-mRNA	0.2	6.9	-13.3	13.7	1.15	9.7e-05	13600	0.978	1	Wald	Cytotoxicity, NK Receptors	NM_011827.3:166
Rgs16-mRNA	-0.0499	1.84	-3.66	3.56	0.966	0.0793	11.8	0.979	1	Wald	T Cell Exhaustion	NM_011267.3:162
Trim33-mRNA	0.17	6.29	-12.2	12.5	1.13	0.000218	5800	0.979	1	Wald	TGF-beta Signaling	NM_001079830.2:2612
Ccnt1-mRNA	0.192	7.14	-13.8	14.2	1.14	6.97e-05	18700	0.979	1	Wald	TGF-beta Signaling	NM_001368702.1:367
Tnfrsf17-mRNA	0.0608	2.43	-4.7	4.83	1.04	0.0383	28.4	0.981	1	Wald		NM_011608.1:216
Rorgt-mRNA	0.0615	2.56	-4.95	5.07	1.04	0.0324	33.6	0.981	1	Wald	Other Interleukin Signaling	NM_001293734.1:20
Cd163-mRNA	-0.0899	3.98	-7.89	7.71	0.94	0.0042	210	0.983	1	Wald	Myeloid Immune Evasion	NM_053094.2:3225
Rorg-mRNA	0.0594	2.68	-5.19	5.31	1.04	0.0274	39.6	0.983	1	Wald	Other Interleukin Signaling	NM_011281.3:103
Gata3-mRNA	0.0651	3.17	-6.14	6.27	1.05	0.0142	77.2	0.984	1	Wald	Epigenetic Modification, Other Interleukin Signaling	NM_008091.3:1429
Lilra5-mRNA	0.0907	5.48	-10.7	10.8	1.06	0.000622	1820	0.987	1	Wald	BCR Signaling	NM_001081239.2:725
Nfatc3-mRNA	-0.108	7.69	-15.2	15	0.928	2.7e-05	31900	0.989	1	Wald	BCR Signaling, MAPK Signaling, Senescence & Quiescence, TCR Signaling	NM_010901.2:2260
Acaca-mRNA	-0.0884	6.52	-12.9	12.7	0.941	0.000134	6590	0.99	1	Wald	Fatty Acid Metabolism	NM_133360.2:745
Irf4-mRNA	0.0478	3.65	-7.1	7.2	1.03	0.00728	147	0.99	1	Wald	Epigenetic Modification, Other Interleukin Signaling, T Cell Exhaustion, Type I Interferon, Type II Interferon	NM_013674.1:635
Cxcr3-mRNA	0.0568	4.52	-8.8	8.92	1.04	0.00224	483	0.99	1	Wald	B Cell Exhaustion, Chemokine Signaling	NM_009910.2:605
Pias1-mRNA	0.114	9.17	-17.9	18.1	1.08	4.21e-06	278000	0.99	1	Wald	JAKSTAT Signaling, Type II Interferon	NM_019663.3:1290
Brwd1-mRNA	-0.113	9.17	-18.1	17.9	0.924	3.61e-06	237000	0.99	1	Wald	IL-7 Signaling	NM_176928.1:280
Bmp2-mRNA	-0.0731	5.96	-11.8	11.6	0.951	0.000289	3130	0.991	1	Wald	TGF-beta Signaling	NM_007553.2:885
Mmp3-mRNA	-0.0275	2.47	-4.87	4.82	0.981	0.0341	28.2	0.991	1	Wald	TNF Signaling	NM_010809.1:916
Taf6l-mRNA	0.099	9.17	-17.9	18.1	1.07	4.18e-06	275000	0.992	1	Wald	Epigenetic Modification	NM_001177798.1:1086
Mcm5-mRNA	-0.0312	2.9	-5.72	5.66	0.979	0.0189	50.6	0.992	1	Wald	Cell Cycle	NM_001302540.1:208
Nkg7-mRNA	0.0255	2.67	-5.2	5.25	1.02	0.0272	38.1	0.993	1	Wald	Cytotoxicity	NM_024253.4:530
Cacnb2-mRNA	0.0287	3.78	-7.37	7.43	1.02	0.00604	172	0.994	1	Wald	MAPK Signaling	NM_023116.3:735
Ccl21a/b/c-mRNA	0.0182	2.6	-5.07	5.11	1.01	0.0297	34.5	0.995	1	Wald	Chemokine Signaling, NF-kB Signaling	NM_011124.4:170
Atr-mRNA	-0.0476	7.32	-14.4	14.3	0.968	4.64e-05	20200	0.995	1	Wald	Cell Cycle, Senescence & Quiescence	NM_019864.1:4392
Ptger4-mRNA	0.0564	9.17	-17.9	18	1.04	4.05e-06	267000	0.995	1	Wald	T Cell Exhaustion	NM_008965.1:315
Phc3-mRNA	0.0551	9.17	-17.9	18	1.04	4.05e-06	267000	0.995	1	Wald	Senescence & Quiescence	NM_153421.1:1660
Mysm1-mRNA	0.00325	4.03	-7.9	7.9	1	0.0042	239	0.999	1	Wald	Epigenetic Modification	NM_177239.2:386
Trim35-mRNA	0.00101	6.31	-12.4	12.4	1	0.00019	5260	1	1	Wald	Type II Interferon	NM_029979.3:1410
Orc2-mRNA	-0.000988	9.17	-18	18	0.999	3.9e-06	256000	1	1	Wald	Cell Cycle	NM_008765.2:730
